# Supplementary material for: Bis[(4-cyano­benz­yl)ammonium] bis­(perchlorate) monohydrate
Source: Acta Crystallogr Sect E Struct Rep Online. 2011 Nov 25;67(Pt 12):o3431. doi: 10.1107/S1600536811048884 (PMC3239064; doi:10.1107/S1600536811048884)
Supplement: Supplementary file 1 [file e-67-o3431-sup1.cif]

##############################################################################
#                                                                            #
# This CIF contains the data in a paper accepted for publication in          #
# Acta Crystallographica Section E. It conforms to the requirements of       #
# Notes for Authors for Acta Crystallographica Section E, and has been       #
# peer reviewed under the auspices of the IUCr Commission on Journals.       #
#                                                                            #
# Full details of the Crystallographic Information File format               #
# are given in the paper "The Crystallographic Information File (CIF):       #
# a New Standard Archive File for Crystallography" by S. R. Hall, F. H.      #
# Allen and I. D. Brown [Acta Cryst. (1991), A47, 655-685].                  #
#                                                                            #
# The current version of the core CIF dictionary is obtainable from          #
# ftp://ftp.iucr.org/pub/cif_core.dic.                                       #
#                                                                            #
# Software is freely available for graphical display of the structure(s)     #
# in this CIF. For information consult the CIF software page                 #
# http://www.iucr.org/resources/cif/software.                                #
#                                                                            #
# This file may be used for bona fide research purposes within the           #
# scientific community so long as proper attribution is given to the journal # 
# article from which it was obtained.                                        #
#                                                                            #
##############################################################################
data_I
_audit_creation_method     SHELXL-97
_chemical_name_systematic
;
Bis[(4-cyanobenzyl)ammonium] bis(perchlorate) monohydrate
;
_chemical_name_common     ?
_chemical_formula_moiety     '2(C8 H9 N2 +), 2(Cl O4 -), H2 O'
_chemical_formula_sum     'C16 H20 Cl2 N4 O9'
_chemical_formula_iupac     '2C8 H9 N2 +, 2Cl O4 -, H2 O'
_chemical_formula_weight     483.26
_chemical_melting_point     ?
_symmetry_cell_setting     triclinic
_symmetry_space_group_name_H-M     'P -1'
_symmetry_space_group_name_Hall     '-P 1'
loop_
    _symmetry_equiv_pos_as_xyz
    'x, y, z'
    '-x, -y, -z'
_cell_length_a     5.0305(10)
_cell_length_b     13.616(3)
_cell_length_c     16.695(3)
_cell_angle_alpha     66.79(3)
_cell_angle_beta     86.17(3)
_cell_angle_gamma     88.97(3)
_cell_volume     1048.6(4)
_cell_formula_units_Z     2
_cell_measurement_reflns_used     3490
_cell_measurement_theta_min     3.26
_cell_measurement_theta_max     27.48
_cell_measurement_temperature     293(2)
_exptl_crystal_description     block
_exptl_crystal_colour     colorless
_exptl_crystal_size_max     0.29
_exptl_crystal_size_mid     0.25
_exptl_crystal_size_min     0.21
_exptl_crystal_density_diffrn     1.531
_exptl_crystal_density_meas     ?
_exptl_crystal_density_method     'not measured'
_exptl_crystal_F_000     500
_exptl_absorpt_coefficient_mu     0.367
_exptl_absorpt_correction_type     multi-scan
_exptl_absorpt_process_details     '(CrystalClear; Rigaku, 2005)'
_exptl_absorpt_correction_T_min     0.8
_exptl_absorpt_correction_T_max     0.9
_exptl_special_details     ?
_diffrn_ambient_temperature     293(2)
_diffrn_radiation_type     MoK\a
_diffrn_radiation_wavelength     0.71073
_diffrn_radiation_source     'fine-focus sealed tube'
_diffrn_radiation_monochromator     graphite
_diffrn_measurement_device_type     'Rigaku SCXmini'
_diffrn_measurement_method     '\w scans'
_diffrn_detector_area_resol_mean     13.6612
_diffrn_reflns_number     10950
_diffrn_reflns_av_R_equivalents     0.0378
_diffrn_reflns_av_sigmaI/netI     0.0489
_diffrn_reflns_theta_min     3.26
_diffrn_reflns_theta_max     27.48
_diffrn_reflns_theta_full     27.48
_diffrn_measured_fraction_theta_max     0.996
_diffrn_measured_fraction_theta_full     0.996
_diffrn_reflns_limit_h_min     -6
_diffrn_reflns_limit_h_max     6
_diffrn_reflns_limit_k_min     -17
_diffrn_reflns_limit_k_max     17
_diffrn_reflns_limit_l_min     -21
_diffrn_reflns_limit_l_max     21
_diffrn_standards_number     0
_diffrn_standards_interval_count     ?
_diffrn_standards_interval_time     ?
_diffrn_standards_decay_%     ?
_refine_special_details
;
Refinement of <i>F</i>^2^ against ALL reflections. The weighted <i>R</i>-factor
<i>wR</i> and goodness of fit <i>S</i> are based on <i>F</i>^2^, conventional
<i>R</i>-factors <i>R</i> are based on <i>F</i>, with <i>F</i> set to zero for
negative <i>F</i>^2^. The threshold expression of <i>F</i>^2^ >
\s(<i>F</i>^2^) is used only for calculating <i>R</i>-factors(gt) <i>etc</i>.
and is not relevant to the choice of reflections for refinement.
<i>R</i>-factors based on <i>F</i>^2^ are statistically about twice as large
as those based on <i>F</i>, and <i>R</i>- factors based on ALL data will be
even larger.
;
_reflns_number_total     4796
_reflns_number_gt     3490
_reflns_threshold_expression     I>2\s(I)
_refine_ls_structure_factor_coef     Fsqd
_refine_ls_matrix_type     full
_refine_ls_R_factor_all     0.0917
_refine_ls_R_factor_gt     0.0659
_refine_ls_wR_factor_gt     0.1613
_refine_ls_wR_factor_ref     0.1786
_refine_ls_goodness_of_fit_ref     1.003
_refine_ls_restrained_S_all     1.015
_refine_ls_number_reflns     4796
_refine_ls_number_parameters     285
_refine_ls_number_restraints     62
_refine_ls_hydrogen_treatment     mixed
_refine_ls_weighting_scheme     calc
_refine_ls_weighting_details
         'calc w=1/[\s^2^(Fo^2^)+(0.0699P)^2^+1.7940P] where P=(Fo^2^+2Fc^2^)/3'
_atom_sites_solution_hydrogens     geom
_atom_sites_solution_primary     direct
_atom_sites_solution_secondary     difmap
_refine_ls_shift/su_max     0.001
_refine_ls_shift/su_mean     0.000
_refine_diff_density_max     0.704
_refine_diff_density_min     -0.697
_refine_ls_extinction_method     'SHELXL97 (Sheldrick, 2008)'
_refine_ls_extinction_coef     0.047(4)
_refine_ls_extinction_expression
                                  'Fc^*^=kFc[1+0.001xFc^2^\l^3^/sin(2\q)]^-1/4^'
loop_
    _atom_type_symbol
    _atom_type_description
    _atom_type_scat_dispersion_real
    _atom_type_scat_dispersion_imag
    _atom_type_scat_source
    'C' 'C' 0.0033 0.0016
                         'International Tables Vol C Tables 4.2.6.8 and 6.1.1.4'
    'Cl' 'Cl' 0.1484 0.1585
                         'International Tables Vol C Tables 4.2.6.8 and 6.1.1.4'
    'N' 'N' 0.0061 0.0033
                         'International Tables Vol C Tables 4.2.6.8 and 6.1.1.4'
    'O' 'O' 0.0106 0.0060
                         'International Tables Vol C Tables 4.2.6.8 and 6.1.1.4'
    'H' 'H' 0.0000 0.0000
                         'International Tables Vol C Tables 4.2.6.8 and 6.1.1.4'
_computing_data_collection     'CrystalClear (Rigaku, 2005)'
_computing_cell_refinement     'CrystalClear (Rigaku, 2005)'
_computing_data_reduction     'CrystalClear (Rigaku, 2005)'
_computing_structure_solution     'SHELXS97 (Sheldrick, 2008)'
_computing_structure_refinement     'SHELXL97 (Sheldrick, 2008)'
_computing_molecular_graphics     'SHELXTL (Sheldrick, 2008)'
_computing_publication_material     'SHELXL97 (Sheldrick, 2008)'
loop_
    _atom_site_type_symbol
    _atom_site_label
    _atom_site_fract_x
    _atom_site_fract_y
    _atom_site_fract_z
    _atom_site_U_iso_or_equiv
    _atom_site_adp_type
    _atom_site_calc_flag
    _atom_site_refinement_flags
    _atom_site_occupancy
    _atom_site_symmetry_multiplicity
    _atom_site_disorder_assembly
    _atom_site_disorder_group
    N N1 0.5034(8) 0.8947(3) -0.0455(3) 0.0622(10) Uani d . 1 1 . .
    N N2 1.2660(6) 0.6834(3) 0.36264(19) 0.0446(7) Uani d . 1 1 . .
    H H2C 1.3892 0.6573 0.4013 0.067 Uiso calc R 1 1 . .
    H H2D 1.1463 0.6327 0.3702 0.067 Uiso calc R 1 1 . .
    H H2E 1.1855 0.7382 0.3702 0.067 Uiso calc R 1 1 . .
    C C11 1.0956(8) 0.6906(3) 0.1705(2) 0.0445(9) Uani d . 1 1 . .
    H H11A 1.1534 0.6202 0.1906 0.053 Uiso calc R 1 1 . .
    C C15 1.1073(8) 0.8638(3) 0.1743(2) 0.0431(8) Uani d . 1 1 . .
    H H15A 1.1737 0.9104 0.1966 0.052 Uiso calc R 1 1 . .
    C C13 0.8291(7) 0.8294(3) 0.0775(2) 0.0367(7) Uani d . 1 1 . .
    C C10 1.1925(7) 0.7590(3) 0.2048(2) 0.0363(7) Uani d . 1 1 . .
    C C14 0.9249(8) 0.8999(3) 0.1109(2) 0.0441(8) Uani d . 1 1 . .
    H H14A 0.8668 0.9702 0.0909 0.053 Uiso calc R 1 1 . .
    C C9 1.3941(7) 0.7202(3) 0.2730(2) 0.0474(9) Uani d . 1 1 . .
    H H9A 1.4938 0.6618 0.2666 0.057 Uiso calc R 1 1 . .
    H H9B 1.5188 0.7777 0.2641 0.057 Uiso calc R 1 1 . .
    C C16 0.6445(8) 0.8667(3) 0.0090(2) 0.0444(8) Uani d . 1 1 . .
    C C12 0.9149(8) 0.7251(3) 0.1071(2) 0.0443(8) Uani d . 1 1 . .
    H H12A 0.8510 0.6785 0.0844 0.053 Uiso calc R 1 1 . .
    N N3 -0.4792(8) 0.3873(3) -0.0191(2) 0.0595(9) Uani d . 1 1 . .
    N N4 0.3279(6) 0.2507(3) 0.37842(19) 0.0423(7) Uani d . 1 1 . .
    H H4B 0.4520 0.2284 0.4171 0.063 Uiso calc R 1 1 . .
    H H4C 0.1783 0.2134 0.4011 0.063 Uiso calc R 1 1 . .
    H H4D 0.2968 0.3197 0.3653 0.063 Uiso calc R 1 1 . .
    C C3 0.1437(8) 0.3734(3) 0.1900(2) 0.0444(8) Uani d . 1 1 . .
    H H3A 0.2187 0.4246 0.2058 0.053 Uiso calc R 1 1 . .
    C C1 0.4220(7) 0.2352(3) 0.2980(2) 0.0459(9) Uani d . 1 1 . .
    H H1A 0.4646 0.1605 0.3133 0.055 Uiso calc R 1 1 . .
    H H1B 0.5839 0.2767 0.2733 0.055 Uiso calc R 1 1 . .
    C C8 -0.3365(8) 0.3600(3) 0.0352(2) 0.0433(8) Uani d . 1 1 . .
    C C6 -0.0743(8) 0.2218(3) 0.1421(3) 0.0458(9) Uani d . 1 1 . .
    H H6A -0.1469 0.1706 0.1258 0.055 Uiso calc R 1 1 . .
    C C2 0.2180(7) 0.2681(3) 0.2300(2) 0.0371(7) Uani d . 1 1 . .
    C C7 0.1075(8) 0.1923(3) 0.2058(3) 0.0464(9) Uani d . 1 1 . .
    H H7A 0.1560 0.1210 0.2326 0.056 Uiso calc R 1 1 . .
    C C4 -0.0396(8) 0.4042(3) 0.1271(2) 0.0438(8) Uani d . 1 1 . .
    H H4A -0.0901 0.4753 0.1013 0.053 Uiso calc R 1 1 . .
    C C5 -0.1485(7) 0.3278(3) 0.1025(2) 0.0375(7) Uani d . 1 1 . .
    Cl Cl1 0.81260(16) 0.45679(7) 0.38569(6) 0.0390(2) Uani d . 1 1 . .
    O O1 0.771(5) 0.356(3) 0.4610(17) 0.068(5) Uani d PU 0.50 1 . .
    O O1' 0.709(6) 0.363(3) 0.4491(18) 0.073(5) Uani d PU 0.50 1 . .
    O O2 0.7525(6) 0.5448(3) 0.4098(2) 0.0673(9) Uani d . 1 1 . .
    O O3 1.0947(6) 0.4613(3) 0.3634(2) 0.0665(9) Uani d . 1 1 . .
    O O4 0.6749(6) 0.4664(3) 0.3112(2) 0.0647(8) Uani d . 1 1 . .
    Cl Cl2 0.23525(17) 0.09462(7) 0.62797(6) 0.0409(2) Uani d U 1 1 . .
    O O6 0.3449(6) 0.0479(3) 0.5708(2) 0.0705(5) Uani d U 1 1 . .
    O O7 -0.0484(6) 0.0887(3) 0.6317(2) 0.0705(5) Uani d U 1 1 . .
    O O8 0.3295(6) 0.0431(3) 0.7120(2) 0.0705(5) Uani d U 1 1 . .
    O O5 0.2648(14) 0.2074(7) 0.6001(5) 0.0705(5) Uani d PU 0.50 1 . .
    O O5' 0.3568(14) 0.1992(7) 0.5835(5) 0.0705(5) Uani d PU 0.50 1 . .
    O O1W 0.8375(6) 0.1387(3) 0.4461(2) 0.0520(7) Uani d D 1 1 . .
    H H1WA 0.799(10) 0.083(2) 0.442(3) 0.075(17) Uiso d D 1 1 . .
    H H1WB 0.827(9) 0.128(4) 0.4981(8) 0.059(14) Uiso d D 1 1 . .
loop_
    _atom_site_aniso_label
    _atom_site_aniso_U_11
    _atom_site_aniso_U_22
    _atom_site_aniso_U_33
    _atom_site_aniso_U_12
    _atom_site_aniso_U_13
    _atom_site_aniso_U_23
    N1 0.070(2) 0.057(2) 0.063(2) 0.0166(18) -0.035(2) -0.0242(18)
    N2 0.0431(17) 0.0548(19) 0.0367(16) -0.0024(14) -0.0109(13) -0.0175(14)
    C11 0.053(2) 0.0374(19) 0.044(2) 0.0122(16) -0.0147(17) -0.0160(16)
    C15 0.050(2) 0.0426(19) 0.0417(19) 0.0012(16) -0.0097(16) -0.0209(16)
    C13 0.0365(17) 0.0427(19) 0.0316(17) 0.0051(14) -0.0069(13) -0.0150(14)
    C10 0.0326(17) 0.0454(19) 0.0301(16) 0.0022(14) -0.0032(13) -0.0138(14)
    C14 0.052(2) 0.0365(19) 0.045(2) 0.0070(16) -0.0091(16) -0.0166(16)
    C9 0.0368(19) 0.067(3) 0.0360(19) 0.0068(17) -0.0091(15) -0.0168(18)
    C16 0.047(2) 0.043(2) 0.044(2) 0.0073(16) -0.0117(17) -0.0164(16)
    C12 0.054(2) 0.0408(19) 0.043(2) 0.0017(16) -0.0142(17) -0.0193(16)
    N3 0.069(2) 0.060(2) 0.057(2) 0.0119(18) -0.0292(19) -0.0274(18)
    N4 0.0353(15) 0.0513(18) 0.0396(16) -0.0022(13) -0.0093(12) -0.0159(14)
    C3 0.050(2) 0.0411(19) 0.046(2) -0.0003(16) -0.0115(16) -0.0202(16)
    C1 0.0342(18) 0.060(2) 0.044(2) 0.0085(16) -0.0076(15) -0.0213(18)
    C8 0.047(2) 0.045(2) 0.042(2) 0.0020(16) -0.0067(17) -0.0199(17)
    C6 0.050(2) 0.043(2) 0.051(2) -0.0010(16) -0.0124(17) -0.0240(17)
    C2 0.0331(17) 0.047(2) 0.0338(17) 0.0030(14) -0.0021(13) -0.0184(15)
    C7 0.053(2) 0.0351(19) 0.051(2) 0.0074(16) -0.0103(17) -0.0154(16)
    C4 0.051(2) 0.0361(18) 0.044(2) 0.0040(16) -0.0105(16) -0.0151(16)
    C5 0.0357(18) 0.0453(19) 0.0314(16) 0.0024(14) -0.0042(13) -0.0149(15)
    Cl1 0.0360(4) 0.0405(5) 0.0415(5) 0.0010(3) -0.0033(3) -0.0172(4)
    O1 0.090(12) 0.056(5) 0.042(8) -0.005(7) -0.005(8) -0.004(6)
    O1' 0.100(12) 0.061(8) 0.043(6) -0.033(8) -0.028(6) 0.000(5)
    O2 0.0622(19) 0.066(2) 0.094(2) 0.0170(15) -0.0153(17) -0.0525(19)
    O3 0.0370(15) 0.077(2) 0.095(2) 0.0056(14) -0.0030(15) -0.0434(19)
    O4 0.0577(18) 0.087(2) 0.0553(18) -0.0067(16) -0.0151(14) -0.0324(17)
    Cl2 0.0403(5) 0.0452(5) 0.0388(5) -0.0029(4) -0.0029(3) -0.0181(4)
    O6 0.0604(11) 0.0881(12) 0.0651(11) 0.0018(9) -0.0026(8) -0.0325(9)
    O7 0.0604(11) 0.0881(12) 0.0651(11) 0.0018(9) -0.0026(8) -0.0325(9)
    O8 0.0604(11) 0.0881(12) 0.0651(11) 0.0018(9) -0.0026(8) -0.0325(9)
    O5 0.0604(11) 0.0881(12) 0.0651(11) 0.0018(9) -0.0026(8) -0.0325(9)
    O5' 0.0604(11) 0.0881(12) 0.0651(11) 0.0018(9) -0.0026(8) -0.0325(9)
    O1W 0.0477(16) 0.0612(19) 0.0485(17) -0.0074(14) -0.0066(13) -0.0222(15)
_geom_special_details
;
All e.s.d.'s (except the e.s.d. in the dihedral angle between two l.s. planes)
are estimated using the full covariance matrix. The cell e.s.d.'s are taken
into account individually in the estimation of e.s.d.'s in distances, angles
and torsion angles; correlations between e.s.d.'s in cell parameters are only
used when they are defined by crystal symmetry. An approximate (isotropic)
treatment of cell e.s.d.'s is used for estimating e.s.d.'s involving l.s.
planes.
;
loop_
    _geom_bond_atom_site_label_1
    _geom_bond_atom_site_label_2
    _geom_bond_site_symmetry_2
    _geom_bond_distance
    _geom_bond_publ_flag
    N1 C16 . 1.132(5) ?
    N2 C9 . 1.482(5) ?
    N2 H2C . 0.8900 ?
    N2 H2D . 0.8900 ?
    N2 H2E . 0.8900 ?
    C11 C12 . 1.374(5) ?
    C11 C10 . 1.380(5) ?
    C11 H11A . 0.9300 ?
    C15 C14 . 1.381(5) ?
    C15 C10 . 1.384(5) ?
    C15 H15A . 0.9300 ?
    C13 C12 . 1.379(5) ?
    C13 C14 . 1.393(5) ?
    C13 C16 . 1.447(5) ?
    C10 C9 . 1.506(5) ?
    C14 H14A . 0.9300 ?
    C9 H9A . 0.9700 ?
    C9 H9B . 0.9700 ?
    C12 H12A . 0.9300 ?
    N3 C8 . 1.135(5) ?
    N4 C1 . 1.486(5) ?
    N4 H4B . 0.8900 ?
    N4 H4C . 0.8900 ?
    N4 H4D . 0.8900 ?
    C3 C4 . 1.377(5) ?
    C3 C2 . 1.379(5) ?
    C3 H3A . 0.9300 ?
    C1 C2 . 1.510(5) ?
    C1 H1A . 0.9700 ?
    C1 H1B . 0.9700 ?
    C8 C5 . 1.444(5) ?
    C6 C7 . 1.382(5) ?
    C6 C5 . 1.386(5) ?
    C6 H6A . 0.9300 ?
    C2 C7 . 1.384(5) ?
    C7 H7A . 0.9300 ?
    C4 C5 . 1.392(5) ?
    C4 H4A . 0.9300 ?
    Cl1 O1' . 1.38(3) ?
    Cl1 O4 . 1.423(3) ?
    Cl1 O2 . 1.428(3) ?
    Cl1 O3 . 1.439(3) ?
    Cl1 O1 . 1.45(3) ?
    Cl2 O8 . 1.410(3) ?
    Cl2 O6 . 1.420(3) ?
    Cl2 O5 . 1.426(9) ?
    Cl2 O7 . 1.426(3) ?
    Cl2 O5' . 1.445(9) ?
    O5 O5' . 0.557(8) ?
    O1W H1WA . 0.820(2) ?
    O1W H1WB . 0.820(2) ?
loop_
    _geom_angle_atom_site_label_1
    _geom_angle_atom_site_label_2
    _geom_angle_atom_site_label_3
    _geom_angle_site_symmetry_1
    _geom_angle_site_symmetry_3
    _geom_angle
    _geom_angle_publ_flag
    C9 N2 H2C . . 109.5 ?
    C9 N2 H2D . . 109.5 ?
    H2C N2 H2D . . 109.5 ?
    C9 N2 H2E . . 109.5 ?
    H2C N2 H2E . . 109.5 ?
    H2D N2 H2E . . 109.5 ?
    C12 C11 C10 . . 120.8(3) ?
    C12 C11 H11A . . 119.6 ?
    C10 C11 H11A . . 119.6 ?
    C14 C15 C10 . . 120.6(3) ?
    C14 C15 H15A . . 119.7 ?
    C10 C15 H15A . . 119.7 ?
    C12 C13 C14 . . 120.5(3) ?
    C12 C13 C16 . . 119.6(3) ?
    C14 C13 C16 . . 119.8(3) ?
    C11 C10 C15 . . 119.4(3) ?
    C11 C10 C9 . . 120.1(3) ?
    C15 C10 C9 . . 120.5(3) ?
    C15 C14 C13 . . 119.0(3) ?
    C15 C14 H14A . . 120.5 ?
    C13 C14 H14A . . 120.5 ?
    N2 C9 C10 . . 111.8(3) ?
    N2 C9 H9A . . 109.3 ?
    C10 C9 H9A . . 109.3 ?
    N2 C9 H9B . . 109.3 ?
    C10 C9 H9B . . 109.3 ?
    H9A C9 H9B . . 107.9 ?
    N1 C16 C13 . . 178.5(4) ?
    C11 C12 C13 . . 119.6(3) ?
    C11 C12 H12A . . 120.2 ?
    C13 C12 H12A . . 120.2 ?
    C1 N4 H4B . . 109.5 ?
    C1 N4 H4C . . 109.5 ?
    H4B N4 H4C . . 109.5 ?
    C1 N4 H4D . . 109.5 ?
    H4B N4 H4D . . 109.5 ?
    H4C N4 H4D . . 109.5 ?
    C4 C3 C2 . . 121.1(3) ?
    C4 C3 H3A . . 119.4 ?
    C2 C3 H3A . . 119.4 ?
    N4 C1 C2 . . 112.7(3) ?
    N4 C1 H1A . . 109.1 ?
    C2 C1 H1A . . 109.1 ?
    N4 C1 H1B . . 109.1 ?
    C2 C1 H1B . . 109.1 ?
    H1A C1 H1B . . 107.8 ?
    N3 C8 C5 . . 178.1(5) ?
    C7 C6 C5 . . 119.9(3) ?
    C7 C6 H6A . . 120.0 ?
    C5 C6 H6A . . 120.0 ?
    C3 C2 C7 . . 119.3(3) ?
    C3 C2 C1 . . 120.8(3) ?
    C7 C2 C1 . . 119.9(3) ?
    C6 C7 C2 . . 120.4(3) ?
    C6 C7 H7A . . 119.8 ?
    C2 C7 H7A . . 119.8 ?
    C3 C4 C5 . . 119.4(3) ?
    C3 C4 H4A . . 120.3 ?
    C5 C4 H4A . . 120.3 ?
    C6 C5 C4 . . 119.8(3) ?
    C6 C5 C8 . . 120.5(3) ?
    C4 C5 C8 . . 119.6(3) ?
    O1' Cl1 O4 . . 102.7(9) ?
    O1' Cl1 O2 . . 110.4(14) ?
    O4 Cl1 O2 . . 110.4(2) ?
    O1' Cl1 O3 . . 117.5(13) ?
    O4 Cl1 O3 . . 108.8(2) ?
    O2 Cl1 O3 . . 106.82(19) ?
    O1' Cl1 O1 . . 14.8(18) ?
    O4 Cl1 O1 . . 115.4(10) ?
    O2 Cl1 O1 . . 110.3(11) ?
    O3 Cl1 O1 . . 104.6(11) ?
    O8 Cl2 O6 . . 110.8(2) ?
    O8 Cl2 O5 . . 109.5(4) ?
    O6 Cl2 O5 . . 117.2(3) ?
    O8 Cl2 O7 . . 110.7(2) ?
    O6 Cl2 O7 . . 109.4(2) ?
    O5 Cl2 O7 . . 98.7(3) ?
    O8 Cl2 O5' . . 110.7(4) ?
    O6 Cl2 O5' . . 97.5(3) ?
    O5 Cl2 O5' . . 22.3(3) ?
    O7 Cl2 O5' . . 117.1(3) ?
    O5' O5 Cl2 . . 80.8(15) ?
    O5 O5' Cl2 . . 76.9(15) ?
    H1WA O1W H1WB . . 108(5) ?
loop_
    _geom_hbond_atom_site_label_D
    _geom_hbond_atom_site_label_H
    _geom_hbond_atom_site_label_A
    _geom_hbond_site_symmetry_A
    _geom_hbond_distance_DH
    _geom_hbond_distance_HA
    _geom_hbond_distance_DA
    _geom_hbond_angle_DHA
    N2 H2C O1 2_766 0.89 2.32 2.77(3) 111.1
    N2 H2C O2 1_655 0.89 2.34 3.015(4) 132.8
    N2 H2C O1' 2_766 0.89 2.42 2.96(3) 119.7
    N2 H2C O5' 2_766 0.89 2.46 2.905(9) 111.5
    N2 H2C O5 2_766 0.89 2.55 3.036(9) 115.2
    N2 H2E O7 2_666 0.89 2.43 3.306(5) 167.0
    N2 H2E O5 2_666 0.89 2.45 3.176(8) 139.0
    N4 H4C O1W 1_455 0.89 1.96 2.845(4) 176.5
    N4 H4D O3 1_455 0.89 2.15 3.002(5) 159.1
    O1W H1WA O6 2_656 0.820(2) 2.024(9) 2.839(5) 173(5)
    O1W H1WB O7 1_655 0.820(2) 2.209(17) 2.991(4) 160(4)
    O1W H1WB Cl2 1_655 0.820(2) 2.98(3) 3.593(3) 133(4)
    N2 H2D O2 . 0.89 2.25 3.096(5) 157.9
    N2 H2D O3 . 0.89 2.40 3.154(5) 142.7
    N4 H4B O1W . 0.89 2.25 3.011(4) 143.3
    N4 H4B O1' . 0.89 2.50 3.04(3) 119.3
    N4 H4B O5' . 0.89 2.66 3.225(8) 122.6
    N4 H4D O4 . 0.89 2.63 3.202(5) 123.1
data_global
_journal_date_recd_electronic     2011-10-14
_journal_date_accepted     2011-11-16
_journal_name_full     'Acta Crystallographica, Section E'
_journal_year     2011
_journal_volume     67
_journal_issue     12
_journal_page_first     o3431
_journal_page_last     o3431
_journal_paper_category     QO
_journal_coeditor_code     PV2463
_publ_contact_author_name     'Yao Huang'
_publ_contact_author_address
;
School of Chemical Engineering
Yunnan Radio and TV University
Kunming 650023
People's Republic of China
;
_publ_contact_author_email     huangyao308sys@yahoo.com.cn
_publ_contact_author_fax     '+86-871-5936757'
_publ_contact_author_phone     '+86-871-5936757'
_publ_section_title
;
Bis[(4-cyanobenzyl)ammonium] bis(perchlorate) monohydrate
;
loop_
    _publ_author_name
    _publ_author_footnote
    _publ_author_address
    'Huang, Yao' .
;
School of Chemical Engineering
Yunnan Radio and TV University
Kunming 650023
People's Republic of China
;
