# Supplementary material for: Bis[(4-cyano­benz­yl)ammonium] bis­(perchlorate) monohydrate
Source: Acta Crystallogr Sect E Struct Rep Online. 2011 Nov 25;67(Pt 12):o3431. doi: 10.1107/S1600536811048884 (PMC3239064; doi:10.1107/S1600536811048884)
Supplement: Supplementary file 2 [file e-67-o3431-Isup2.hkl]

# 
# h,k,l, Fc-squared, Fo-squared, sigma(Fo-squared) and status flag 
# 
data_I
_shelx_title ' 1 in P-1                        P-1' 
_shelx_refln_list_code          4 
_shelx_F_calc_maximum      184.93 
_exptl_crystal_F_000       499.92 
_reflns_d_resolution_high  0.7700 
 
loop_ 
 _symmetry_equiv_pos_as_xyz 
 'x, y, z' 
 '-x, -y, -z' 
 
_cell_length_a     5.0305 
_cell_length_b    13.6160 
_cell_length_c    16.6950 
_cell_angle_alpha  66.790 
_cell_angle_beta   86.170 
_cell_angle_gamma  88.970 
 
_shelx_F_squared_multiplier     1.000 
 
loop_ 
 _refln_index_h 
 _refln_index_k 
 _refln_index_l 
 _refln_F_squared_calc 
 _refln_F_squared_meas 
 _refln_F_squared_sigma 
 _refln_observed_status 
   1   0   0     2006.96     2090.14     21.90 o 
   2   0   0     3881.66     3675.95     46.30 o 
   3   0   0      325.49      311.51      6.54 o 
   4   0   0       30.47       24.78      2.79 o 
   5   0   0        8.28       13.89      4.18 o 
   6   0   0        0.41       -4.07      4.07 o 
  -6   1   0       15.07       23.27      6.24 o 
  -5   1   0        0.37        3.74      3.77 o 
  -4   1   0       20.26       22.88      4.74 o 
  -3   1   0       34.38       37.30      4.11 o 
  -2   1   0      142.71      104.58      3.30 o 
  -1   1   0       15.97       18.25      2.39 o 
   1   1   0      399.40      394.69      7.15 o 
   2   1   0     1042.03     1071.45     12.39 o 
   3   1   0      382.13      380.95      6.60 o 
   4   1   0        0.05        0.16      2.94 o 
   5   1   0       22.30       17.53      4.63 o 
   6   1   0       17.14       18.94      5.99 o 
  -6   2   0       56.19       52.43      7.96 o 
  -5   2   0        9.77       16.16      7.89 o 
  -4   2   0       29.88       40.03      7.63 o 
  -3   2   0      137.52      136.03      4.35 o 
  -2   2   0     1801.47     1838.64     34.01 o 
  -1   2   0     7251.79     7365.90     71.55 o 
   0   2   0      389.21      320.99      6.78 o 
   1   2   0     5951.66     6107.47     56.44 o 
   2   2   0      329.83      431.96      4.48 o 
   3   2   0      319.36      333.39     12.72 o 
   4   2   0       89.92      118.81     14.07 o 
   5   2   0        0.00        7.13      3.74 o 
   6   2   0        1.65       -1.20      4.14 o 
  -6   3   0        0.40       -2.81      6.47 o 
  -5   3   0        0.08       12.45      7.29 o 
  -4   3   0       25.80       23.92      2.78 o 
  -3   3   0       62.16       62.13      3.88 o 
  -2   3   0        4.87        8.33      1.24 o 
  -1   3   0      527.28      488.19      5.52 o 
   0   3   0     1044.31     1079.39     23.20 o 
   1   3   0      850.63      767.24     16.43 o 
   2   3   0      121.32      100.71      3.14 o 
   3   3   0      737.76      731.05     32.18 o 
   5   3   0      103.94      110.51     14.50 o 
   6   3   0        2.30        1.71      4.54 o 
  -6   4   0       30.40       25.02      6.84 o 
  -5   4   0       16.68       12.40      2.80 o 
  -4   4   0      170.88      203.35      9.08 o 
  -3   4   0        4.37       11.99      1.95 o 
  -2   4   0      121.91      167.31      3.61 o 
  -1   4   0        6.66       11.90      1.82 o 
   0   4   0      491.29      504.51      7.18 o 
   1   4   0      446.00      335.07      7.69 o 
   2   4   0       39.67       52.70      1.49 o 
   3   4   0      536.81      550.71     17.96 o 
   4   4   0        0.02        0.86      3.02 o 
   5   4   0        6.99       10.57      4.24 o 
   6   4   0       31.01       24.24      6.12 o 
  -6   5   0        0.88       13.08      8.42 o 
  -5   5   0        9.91        5.26      3.88 o 
  -4   5   0       49.88       49.41      5.36 o 
  -3   5   0       37.14       30.37      3.06 o 
  -2   5   0        7.28        8.85      1.72 o 
  -1   5   0      273.90      326.16      8.57 o 
   0   5   0     1875.17     1617.15     21.75 o 
   1   5   0     1834.68     1773.64     34.09 o 
   2   5   0      837.82      785.22     16.01 o 
   3   5   0       18.44       17.74      3.68 o 
   4   5   0      380.76      343.82     14.86 o 
   5   5   0       27.98       47.46      6.06 o 
   6   5   0       92.26      105.25     10.33 o 
  -6   6   0       12.88       17.73      8.79 o 
  -5   6   0      232.38      226.50     12.28 o 
  -4   6   0      478.47      482.72     18.77 o 
  -3   6   0        1.93       -0.42      1.57 o 
  -2   6   0        8.09        5.22      2.23 o 
  -1   6   0      523.08      561.45     14.23 o 
   0   6   0      803.25      734.79     15.15 o 
   1   6   0      383.96      356.87      9.29 o 
   2   6   0       25.33       34.26      2.22 o 
   3   6   0       35.28       33.49      4.85 o 
   4   6   0        5.65        1.67      3.18 o 
   5   6   0       26.99       39.23      6.39 o 
   6   6   0       22.82       31.69     14.14 o 
  -5   7   0        2.38        3.03      3.53 o 
  -4   7   0       18.21       21.19      4.40 o 
  -3   7   0       38.12       28.81      4.33 o 
  -2   7   0        6.53       13.50     10.92 o 
  -1   7   0      140.69      131.83      5.87 o 
   0   7   0      117.72      105.15      3.91 o 
   1   7   0      756.75      805.19     27.74 o 
   2   7   0       71.78       99.54      4.14 o 
   3   7   0      435.99      440.94     18.74 o 
   4   7   0      179.43      176.46     10.51 o 
   5   7   0       15.09       25.84      7.99 o 
  -5   8   0       90.37       88.46     11.58 o 
  -4   8   0        4.25        2.51      3.45 o 
  -3   8   0        0.05       13.86      4.41 o 
  -2   8   0       91.18       86.34      5.90 o 
  -1   8   0       20.43       22.80      3.28 o 
   0   8   0        8.32       10.36      1.95 o 
   1   8   0      243.36      205.53      5.85 o 
   2   8   0       23.60       24.58      6.04 o 
   3   8   0        1.26        2.38      3.02 o 
   4   8   0        0.32       -0.23      2.90 o 
   5   8   0       51.43       40.56      6.74 o 
  -5   9   0        5.14        3.78      4.47 o 
  -4   9   0      169.09      171.79     10.85 o 
  -3   9   0        3.35        7.30      3.64 o 
  -2   9   0      397.46      426.74     16.50 o 
  -1   9   0       52.52       73.91     14.24 o 
   0   9   0      405.75      431.57     10.26 o 
   1   9   0      514.52      563.18     13.54 o 
   2   9   0        2.68       20.52      6.72 o 
   3   9   0      327.22      305.99     16.64 o 
   4   9   0       15.41       17.14      4.68 o 
   5   9   0        4.44       -2.35      8.62 o 
  -5  10   0       38.73       38.36      7.05 o 
  -4  10   0       32.24       31.77      5.73 o 
  -3  10   0        4.15       -1.68      6.14 o 
  -2  10   0       29.07       28.05      6.67 o 
  -1  10   0       14.77       20.70      4.46 o 
   0  10   0       56.54       36.05      2.86 o 
   1  10   0       97.77       78.11      6.92 o 
   2  10   0      854.43      807.27     20.76 o 
   3  10   0       13.39       30.86      4.87 o 
   4  10   0       54.84       46.90     13.00 o 
   5  10   0        1.20        3.99      4.57 o 
  -4  11   0       27.96       35.00      8.21 o 
  -3  11   0       96.28      107.95      8.82 o 
  -2  11   0       61.11       72.93      6.95 o 
  -1  11   0       47.73       37.81      5.55 o 
   0  11   0      329.46      320.67     25.00 o 
   1  11   0        4.59       -1.44      2.51 o 
   2  11   0      314.99      314.85     14.64 o 
   3  11   0       38.28       46.25      5.71 o 
   4  11   0       30.09       29.31      6.40 o 
  -4  12   0       33.67       44.07      7.12 o 
  -3  12   0        8.00       14.66     10.44 o 
  -2  12   0      226.66      171.15     14.19 o 
  -1  12   0      120.21      109.20      8.58 o 
   0  12   0       90.80      103.68      8.10 o 
   1  12   0      132.40      152.67      6.17 o 
   2  12   0      122.82       96.58     14.20 o 
   3  12   0        7.34       12.41      4.13 o 
   4  12   0       18.41       18.56      5.12 o 
  -3  13   0       72.56       72.81     15.20 o 
  -2  13   0        2.13       -3.55      3.84 o 
  -1  13   0      123.44      112.55     26.96 o 
   0  13   0       68.30       50.26      5.97 o 
   1  13   0       20.61       14.21      4.10 o 
   2  13   0       31.55       48.44      6.07 o 
   3  13   0        2.70        2.39      3.35 o 
  -3  14   0       15.96       20.84      6.32 o 
  -2  14   0        7.40        9.98      4.69 o 
  -1  14   0        9.36        6.15      7.40 o 
   0  14   0      108.07       97.86      8.80 o 
   1  14   0        1.79        0.60      3.35 o 
   2  14   0       19.62       10.55      6.47 o 
   3  14   0       28.43       48.60     10.38 o 
  -2  15   0       13.41       16.98      9.66 o 
  -1  15   0       19.37       21.73      7.55 o 
   0  15   0        0.05        3.26      4.41 o 
   1  15   0        0.16        3.09      4.43 o 
   2  15   0        1.82        5.47      6.27 o 
  -1  16   0       16.92       26.40     14.17 o 
   0  16   0       13.51       25.69      6.11 o 
   1  16   0        0.34        0.00      5.42 o 
  -2 -15   1        6.58       30.92      8.96 o 
  -1 -15   1        3.59        1.83      3.81 o 
   0 -15   1       11.23       23.16     10.11 o 
   1 -15   1       16.95       31.05      6.61 o 
   2 -15   1        0.03        1.81      4.97 o 
  -2 -14   1        1.72       -1.76      5.05 o 
  -1 -14   1        1.17        1.45      3.70 o 
   0 -14   1        0.01       -4.33      4.33 o 
   1 -14   1       38.66       34.53      8.70 o 
   2 -14   1        6.30       -1.40      4.44 o 
   3 -14   1       18.79       23.10      6.22 o 
  -3 -13   1       26.86       38.34      5.91 o 
  -2 -13   1       64.88       59.22      6.38 o 
  -1 -13   1        1.99        4.97      3.51 o 
   0 -13   1      114.35      103.53     11.12 o 
   1 -13   1       67.95       71.29     13.97 o 
   2 -13   1       74.49       66.84      7.44 o 
   3 -13   1       23.99       27.62      6.41 o 
  -4 -12   1       18.05       13.75      5.38 o 
  -3 -12   1      188.92      174.75     12.62 o 
  -2 -12   1      140.42      138.07      7.27 o 
  -1 -12   1       59.74       67.08      4.79 o 
   0 -12   1        5.33        8.94     10.45 o 
   1 -12   1        0.80       -0.64      3.57 o 
   2 -12   1       15.02       17.25      7.77 o 
   3 -12   1        3.31        3.00      3.81 o 
   4 -12   1        0.47       12.50     17.10 o 
  -4 -11   1        1.22        4.54      4.07 o 
  -3 -11   1       41.44       34.02      5.16 o 
  -2 -11   1       46.35       41.67      4.68 o 
  -1 -11   1      135.45      110.71      5.23 o 
   0 -11   1      149.13      174.70     18.56 o 
   1 -11   1       58.92       82.21     23.03 o 
   2 -11   1       94.66      126.41      9.01 o 
   3 -11   1       23.92       25.34      5.44 o 
   4 -11   1       37.07       32.07      6.58 o 
  -4 -10   1       17.69       15.34      4.66 o 
  -3 -10   1        5.80       -0.42      2.78 o 
  -2 -10   1      267.22      318.95     12.89 o 
  -1 -10   1       27.45       21.12      4.04 o 
   0 -10   1       65.81       48.24      5.12 o 
   1 -10   1       16.89        9.51      3.78 o 
   2 -10   1        0.28       10.35      7.01 o 
   3 -10   1       62.70       56.31      6.53 o 
   4 -10   1        6.71       10.34      6.58 o 
   5 -10   1       29.79       33.34     11.06 o 
  -5  -9   1        5.01       14.09      5.05 o 
  -4  -9   1       91.23       75.43      8.09 o 
  -3  -9   1      263.10      262.11     12.72 o 
  -2  -9   1      151.22      146.53      5.92 o 
  -1  -9   1      641.92      742.84     17.14 o 
   0  -9   1       19.90       28.89      4.80 o 
   1  -9   1      252.50      290.14     12.33 o 
   2  -9   1      131.49      130.57      8.21 o 
   3  -9   1       31.12       24.88      4.74 o 
   4  -9   1      183.72      179.42     11.44 o 
   5  -9   1        4.02        0.50      7.33 o 
  -5  -8   1        6.94        6.96      7.74 o 
  -4  -8   1       33.19       27.03      5.07 o 
  -3  -8   1        5.25        4.01      5.89 o 
  -2  -8   1       40.49       55.79      4.03 o 
  -1  -8   1        2.88       -0.26      1.53 o 
   0  -8   1       48.64       44.38      3.98 o 
   1  -8   1       64.62       61.78      5.06 o 
   2  -8   1       10.99       19.10      3.74 o 
   3  -8   1       11.15        6.40      3.48 o 
   4  -8   1      477.28      458.90     19.94 o 
   5  -8   1       35.20       31.72      6.21 o 
  -5  -7   1       13.68       12.80      4.89 o 
  -4  -7   1      246.94      239.23     13.13 o 
  -3  -7   1       17.92       20.33      7.04 o 
  -2  -7   1      302.26      336.42      8.99 o 
  -1  -7   1       76.93       66.52      3.30 o 
   0  -7   1      354.09      320.55      6.57 o 
   1  -7   1      263.60      221.13      9.08 o 
   2  -7   1        1.66        4.22      5.94 o 
   3  -7   1      153.04      161.77      9.00 o 
   4  -7   1      129.07      117.27     13.01 o 
   5  -7   1        4.59        8.37      3.94 o 
  -5  -6   1        0.07       -3.14      3.85 o 
  -4  -6   1        1.63        0.30      4.71 o 
  -3  -6   1       15.06       14.49      3.85 o 
  -2  -6   1        0.79        0.30      1.36 o 
  -1  -6   1     1096.85     1131.38     20.61 o 
   0  -6   1       81.50       84.11      2.66 o 
   1  -6   1       15.95       14.81      4.74 o 
   2  -6   1        9.50       14.68      3.18 o 
   3  -6   1        0.82        0.26      2.42 o 
   4  -6   1       59.02       56.36      5.85 o 
   5  -6   1        4.24        2.54      5.76 o 
   6  -6   1       72.94       85.95     15.04 o 
  -6  -5   1        6.32        8.45      5.18 o 
  -5  -5   1       29.95       38.31     11.11 o 
  -4  -5   1       31.52       22.37      4.38 o 
  -3  -5   1      341.20      322.93     17.87 o 
  -2  -5   1      176.31      156.02      4.30 o 
  -1  -5   1     2015.00     1910.26     37.41 o 
   0  -5   1      919.84      814.79     21.71 o 
   1  -5   1      171.13      182.84      8.72 o 
   2  -5   1       46.29       53.50      1.38 o 
   3  -5   1        2.44        2.38      1.83 o 
   4  -5   1       72.28       65.50      4.00 o 
   5  -5   1       16.38       23.15      4.47 o 
   6  -5   1        0.07        1.79      6.52 o 
  -6  -4   1        8.57        2.46      4.30 o 
  -5  -4   1        0.35        2.34      3.59 o 
  -4  -4   1       82.47       85.49      6.70 o 
  -3  -4   1      537.45      530.74     17.17 o 
  -2  -4   1       70.61       88.70      2.57 o 
  -1  -4   1     1025.69      979.43     46.48 o 
   0  -4   1    11771.97    12873.17    275.09 o 
   1  -4   1      298.33      268.32      7.32 o 
   2  -4   1       25.71       24.82      2.63 o 
   3  -4   1       58.26       61.51      2.84 o 
   4  -4   1      740.97      793.81     58.76 o 
   5  -4   1       51.95       54.86      6.98 o 
   6  -4   1       54.41       66.55     12.86 o 
  -6  -3   1       77.77       75.08      8.71 o 
  -5  -3   1      150.75      133.16      9.96 o 
  -4  -3   1      152.40      169.57      9.53 o 
  -3  -3   1     1820.32     1789.00     47.40 o 
  -2  -3   1       54.57       59.45      2.66 o 
  -1  -3   1     1641.31     1518.49     19.69 o 
   0  -3   1      171.75      225.55      8.11 o 
   1  -3   1        3.44        3.15      0.60 o 
   2  -3   1       20.81       21.87      3.99 o 
   3  -3   1        9.83       21.28      3.60 o 
   4  -3   1       17.36       18.59      4.09 o 
   5  -3   1       13.73       15.02      6.36 o 
   6  -3   1       20.52       37.16     10.21 o 
  -6  -2   1       15.30       14.98      8.35 o 
  -5  -2   1        0.21        0.26      3.15 o 
  -4  -2   1       16.58       14.60      3.81 o 
  -3  -2   1        0.92       17.83      2.99 o 
  -2  -2   1     1620.76     1468.06     26.72 o 
  -1  -2   1    14142.93    15146.55    172.73 o 
   0  -2   1    14136.51    14506.69    112.38 o 
   1  -2   1        7.84       10.24      1.50 o 
   2  -2   1      861.55      780.20     15.40 o 
   3  -2   1      417.34      430.67      9.70 o 
   4  -2   1        4.07        8.46      3.69 o 
   5  -2   1      154.79      177.33      9.64 o 
   6  -2   1        0.28       13.90     13.86 o 
  -6  -1   1       28.65       54.54     14.80 o 
  -5  -1   1        0.10       -0.61      5.13 o 
  -4  -1   1       38.19       49.66      5.79 o 
  -3  -1   1      195.96      183.61      7.14 o 
  -2  -1   1      182.66      207.65      3.51 o 
  -1  -1   1       11.51       12.09      1.74 o 
   1  -1   1      139.49      147.29      4.07 o 
   2  -1   1      149.04      116.06      3.42 o 
   3  -1   1      287.70      303.68      9.86 o 
   4  -1   1       69.98       86.71      4.25 o 
   5  -1   1        0.90       -0.81      2.71 o 
   6  -1   1       16.21       16.94      5.63 o 
  -6   0   1        5.02       -1.56      4.31 o 
  -5   0   1       62.56       74.29      6.94 o 
  -4   0   1       98.29       78.39      5.60 o 
  -3   0   1      355.66      338.37      7.07 o 
  -2   0   1     6615.69     6577.77     96.66 o 
  -1   0   1      324.26      359.54     16.23 o 
   1   0   1     1289.03     1248.72     20.69 o 
   2   0   1     3770.23     3646.80     46.95 o 
   3   0   1     1040.99     1114.39     34.86 o 
   4   0   1      121.62      180.40      7.69 o 
   5   0   1       92.81      110.17      7.96 o 
   6   0   1       34.92       28.10      5.79 o 
  -6   1   1        0.32        4.31      4.28 o 
  -5   1   1       14.13       13.63      4.95 o 
  -4   1   1       46.34       35.71      2.90 o 
  -3   1   1       31.70       29.74      3.44 o 
  -2   1   1       93.36       74.19      7.99 o 
  -1   1   1       40.79        9.95      3.06 o 
   1   1   1      476.95      441.77      4.82 o 
   2   1   1     1921.79     1997.22     27.43 o 
   3   1   1       74.12       71.51      2.06 o 
   4   1   1      150.05      127.51      7.96 o 
   5   1   1       49.70       41.29      8.80 o 
   6   1   1       13.62       29.63     10.16 o 
  -6   2   1       30.96       30.58      5.61 o 
  -5   2   1       12.60       16.36      3.86 o 
  -4   2   1      349.23      408.93     10.82 o 
  -3   2   1     2335.34     2411.42     42.52 o 
  -2   2   1      694.14      810.80     23.11 o 
  -1   2   1     9492.37     9671.64     85.45 o 
   1   2   1     6232.66     6736.20     34.29 o 
   2   2   1     1377.21     1378.26     27.93 o 
   3   2   1      648.95      694.04     18.88 o 
   4   2   1       63.74       78.25     11.09 o 
   5   2   1       15.66       24.98      6.26 o 
   6   2   1       39.20       34.48      8.65 o 
  -6   3   1        0.03        0.67      3.38 o 
  -5   3   1       32.20       29.04      3.32 o 
  -4   3   1       18.54       14.87      2.56 o 
  -3   3   1       84.38       78.73      3.24 o 
  -2   3   1        9.11       17.07      4.32 o 
  -1   3   1     1930.99     1802.42     14.82 o 
   0   3   1     2250.43     2195.30     53.06 o 
   1   3   1      559.32      604.63     10.87 o 
   2   3   1      423.80      353.79     13.79 o 
   3   3   1       11.67       21.71      3.05 o 
   4   3   1      256.45      251.97     12.14 o 
   5   3   1       53.13       57.89      6.25 o 
   6   3   1       49.72       58.33      8.20 o 
  -6   4   1       52.96       61.47     12.23 o 
  -5   4   1      224.37      225.54      9.10 o 
  -4   4   1       93.41      102.10      5.41 o 
  -3   4   1        7.43       18.19      3.33 o 
  -2   4   1      449.99      388.92      6.91 o 
  -1   4   1     2224.08     2338.73     25.21 o 
   0   4   1     1878.62     1670.18     38.37 o 
   1   4   1     3082.62     3183.16     39.28 o 
   2   4   1       76.58       44.60      3.41 o 
   3   4   1       17.72       23.81      3.58 o 
   4   4   1        0.48        1.13      5.42 o 
   5   4   1       89.50       80.29      7.81 o 
   6   4   1       67.55       53.90     12.29 o 
  -6   5   1        0.07        4.08      7.09 o 
  -5   5   1        3.54        1.14      2.03 o 
  -4   5   1       19.60       23.96      2.81 o 
  -3   5   1       25.88       23.00      2.09 o 
  -2   5   1        2.52        0.20      1.44 o 
  -1   5   1      119.06      183.36      5.42 o 
   0   5   1      157.69       97.94      2.23 o 
   1   5   1      612.56      672.58     10.26 o 
   2   5   1      832.16      732.14     15.53 o 
   3   5   1       26.94       15.43      3.38 o 
   4   5   1      476.44      524.73     21.10 o 
   5   5   1       16.36       28.70      5.66 o 
   6   5   1        6.44       11.29      5.35 o 
  -6   6   1        8.82       11.40      8.59 o 
  -5   6   1      305.12      298.02     15.43 o 
  -4   6   1       55.10       55.41      4.38 o 
  -3   6   1       78.10       71.45      3.05 o 
  -2   6   1      106.45      126.82      7.89 o 
  -1   6   1     1070.98     1327.80     29.81 o 
   0   6   1      139.02       96.35      2.85 o 
   1   6   1      133.89      183.36      6.90 o 
   2   6   1     1647.93     1729.83     27.29 o 
   3   6   1       38.60       25.89      4.18 o 
   4   6   1       72.99       70.70      6.71 o 
   5   6   1       26.87       23.17      5.07 o 
   6   6   1      101.53       94.47     10.48 o 
  -5   7   1        0.01        5.19      5.11 o 
  -4   7   1       22.15       19.97      4.06 o 
  -3   7   1       15.06       23.20      8.51 o 
  -2   7   1        5.19        5.91      2.48 o 
  -1   7   1        0.60        2.26      2.07 o 
   0   7   1        0.65        8.47      2.60 o 
   1   7   1     1578.32     1403.18    127.06 o 
   2   7   1       69.13       58.93      4.08 o 
   3   7   1     1324.76     1353.76     42.55 o 
   4   7   1       65.31       53.05      6.24 o 
   5   7   1       73.70       79.24      8.81 o 
  -5   8   1       10.40        8.36      4.36 o 
  -4   8   1      323.58      308.42     15.22 o 
  -3   8   1       75.02       89.64      6.64 o 
  -2   8   1       15.35       20.77      3.52 o 
  -1   8   1      166.88      245.96     10.07 o 
   0   8   1      704.23      831.95     14.67 o 
   1   8   1     1024.70     1085.07     20.39 o 
   2   8   1       10.16       23.11      2.63 o 
   3   8   1       47.37       50.65      5.56 o 
   4   8   1       10.30        2.39      3.39 o 
   5   8   1        0.40        2.84      3.80 o 
  -5   9   1       44.68       47.84     10.34 o 
  -4   9   1       73.23       67.17      6.83 o 
  -3   9   1       90.84       93.61      7.04 o 
  -2   9   1      411.86      469.42     17.09 o 
  -1   9   1       50.28       28.82      9.42 o 
   0   9   1     1509.09     1543.89     31.53 o 
   1   9   1       62.97       44.63      3.13 o 
   2   9   1      455.06      522.68     13.48 o 
   3   9   1      103.74       94.53      7.44 o 
   4   9   1       34.12       21.52      4.81 o 
   5   9   1       28.54       40.01      7.86 o 
  -5  10   1       23.42       34.69      6.61 o 
  -4  10   1        0.88       -2.16      3.58 o 
  -3  10   1      117.80      113.92      8.12 o 
  -2  10   1      101.51       67.55      6.12 o 
  -1  10   1        6.71       11.15      7.19 o 
   0  10   1      386.16      331.80      7.71 o 
   1  10   1       51.60      102.87      7.83 o 
   2  10   1       21.62       27.21      2.90 o 
   3  10   1       17.25       26.51     10.81 o 
   4  10   1        9.88       -0.64      3.73 o 
   5  10   1        3.84       22.28      6.31 o 
  -4  11   1        9.26       11.81      4.61 o 
  -3  11   1      203.43      212.34     13.21 o 
  -2  11   1        7.93       11.89      7.73 o 
  -1  11   1      401.25      399.36     16.56 o 
   0  11   1      160.20      141.50      8.54 o 
   1  11   1        1.46       17.95      3.42 o 
   2  11   1      106.68       99.33      6.96 o 
   3  11   1        9.95        7.69     11.74 o 
   4  11   1       58.24       44.29      6.47 o 
  -4  12   1        0.12        6.80      5.46 o 
  -3  12   1        0.57        0.00      3.22 o 
  -2  12   1        0.13        6.14      4.30 o 
  -1  12   1       58.21       53.05      9.45 o 
   0  12   1       53.26       74.46      7.82 o 
   1  12   1        5.12       13.41      2.69 o 
   2  12   1       16.71       25.16      7.21 o 
   3  12   1       56.15       41.63      5.89 o 
   4  12   1        1.71        7.17      4.82 o 
  -4  13   1       51.21       50.42      7.83 o 
  -3  13   1       24.76       22.40      6.05 o 
  -2  13   1       24.07       15.96      5.27 o 
  -1  13   1       63.85       66.00     18.86 o 
   0  13   1        3.09        3.52      3.83 o 
   1  13   1       94.91       73.41      9.46 o 
   2  13   1        1.24        0.86      4.27 o 
   3  13   1       59.55       39.65      5.95 o 
   4  13   1        6.48       10.70      4.84 o 
  -3  14   1        1.57        2.64      5.97 o 
  -2  14   1       19.10       21.74      6.34 o 
  -1  14   1       28.82       32.26      5.82 o 
   0  14   1       52.15       51.65      6.86 o 
   1  14   1        0.06        8.48      8.95 o 
   2  14   1      106.03       71.36     11.56 o 
   3  14   1        2.96        0.58      3.45 o 
  -2  15   1       10.70       -1.62      4.16 o 
  -1  15   1        2.85        9.41      6.21 o 
   0  15   1        7.92        9.70      4.25 o 
   1  15   1        2.49        3.34      3.97 o 
   2  15   1        0.02        0.48      5.02 o 
  -1  16   1       36.14       34.96      7.33 o 
   0  16   1        1.53       15.35      9.19 o 
   1  16   1      133.62      119.09     15.08 o 
  -1 -15   2        1.57       -0.79      6.78 o 
   0 -15   2       22.56       18.73      5.97 o 
   1 -15   2        1.24        6.84      5.33 o 
  -2 -14   2       52.52       54.18     10.39 o 
  -1 -14   2       13.64       10.31      4.71 o 
   0 -14   2        0.01        3.18      5.90 o 
   1 -14   2        5.45        0.92      3.75 o 
   2 -14   2        0.00       -5.12      5.79 o 
  -3 -13   2       15.45       22.19      8.98 o 
  -2 -13   2        5.74        6.81      7.18 o 
  -1 -13   2       35.49       40.59     13.61 o 
   0 -13   2       34.77       36.06     15.04 o 
   1 -13   2        0.26        3.63      5.90 o 
   2 -13   2       39.06       38.31     11.62 o 
   3 -13   2       17.98        5.23      5.40 o 
  -3 -12   2       27.58       21.44      4.76 o 
  -2 -12   2       25.93       26.09      4.02 o 
  -1 -12   2       20.55       27.40      7.33 o 
   0 -12   2        2.36       15.07      4.41 o 
   1 -12   2       15.59       13.58      4.66 o 
   2 -12   2        0.28        1.69      9.86 o 
   3 -12   2        0.87       16.11      9.40 o 
   4 -12   2       31.56       46.32      8.28 o 
  -4 -11   2       19.64       27.83     12.92 o 
  -3 -11   2       84.03       66.78      7.59 o 
  -2 -11   2        7.97        8.89      2.77 o 
  -1 -11   2      123.91      121.05      6.04 o 
   0 -11   2       34.10       60.31      6.23 o 
   1 -11   2      228.87      250.75     28.46 o 
   2 -11   2       60.04       53.09      6.20 o 
   3 -11   2      120.72      123.39     19.75 o 
   4 -11   2      132.02      126.29     18.63 o 
  -4 -10   2        5.14        4.02      3.81 o 
  -3 -10   2        9.28        1.74      9.13 o 
  -2 -10   2       32.58       38.48      3.63 o 
  -1 -10   2       59.56       42.31      3.64 o 
   0 -10   2        3.67       10.48      2.66 o 
   1 -10   2       20.11       23.57     13.89 o 
   2 -10   2      173.16      174.02     10.20 o 
   3 -10   2       12.69       15.75     10.65 o 
   4 -10   2        2.33        4.36      5.12 o 
  -5  -9   2        0.61       -4.43      4.43 o 
  -4  -9   2      136.08      109.80      9.22 o 
  -3  -9   2       33.53       35.85      4.94 o 
  -2  -9   2      217.99      247.01     13.67 o 
  -1  -9   2       87.58      135.81      5.48 o 
   0  -9   2      669.86      728.22     20.16 o 
   1  -9   2      444.81      457.27     30.71 o 
   2  -9   2        2.34       12.74      4.37 o 
   3  -9   2      201.40      201.68     11.11 o 
   4  -9   2       24.80       28.53      5.49 o 
   5  -9   2       12.29       13.09      5.18 o 
  -5  -8   2        0.72       -2.74      4.30 o 
  -4  -8   2       41.41       31.61      5.27 o 
  -3  -8   2        0.00       -0.45      2.78 o 
  -2  -8   2      182.79      196.14     15.38 o 
  -1  -8   2      127.46      122.73      5.07 o 
   0  -8   2        3.18        9.08      1.74 o 
   1  -8   2        0.34        0.40      2.44 o 
   2  -8   2        1.99       16.89      4.85 o 
   3  -8   2      137.52      154.97      9.46 o 
   4  -8   2       16.38       22.44      4.73 o 
   5  -8   2       11.95        7.78      4.41 o 
  -5  -7   2       88.15       59.74     10.65 o 
  -4  -7   2       62.72       67.13      7.27 o 
  -3  -7   2      270.15      283.78     12.70 o 
  -2  -7   2      340.98      382.76     10.57 o 
  -1  -7   2      321.69      337.36      8.51 o 
   0  -7   2      289.74      256.13      6.75 o 
   1  -7   2        0.07        9.22      2.62 o 
   2  -7   2       35.99       15.58      3.37 o 
   3  -7   2        1.01        2.21      4.55 o 
   4  -7   2       58.53       75.26      6.66 o 
   5  -7   2        6.69       -1.27      3.35 o 
  -5  -6   2        1.40        4.47      3.92 o 
  -4  -6   2       15.01       23.92      6.37 o 
  -3  -6   2      368.55      380.84     15.48 o 
  -2  -6   2      460.63      461.57     10.99 o 
  -1  -6   2      569.00      635.16     27.17 o 
   0  -6   2     2358.41     2744.33     43.25 o 
   1  -6   2      580.33      569.59     23.35 o 
   2  -6   2        4.79       17.22      5.36 o 
   3  -6   2     1101.45     1130.29     34.95 o 
   4  -6   2     1126.13     1171.73     45.90 o 
   5  -6   2       33.85       39.46      5.92 o 
  -6  -5   2       46.74       59.28      8.81 o 
  -5  -5   2       11.74        4.23     10.24 o 
  -4  -5   2      154.27      162.27      9.79 o 
  -3  -5   2      626.24      635.37     21.62 o 
  -2  -5   2       10.95       16.99      5.13 o 
  -1  -5   2     1005.41      901.46     16.01 o 
   0  -5   2       95.02      101.94      3.87 o 
   1  -5   2      128.58       92.55      4.42 o 
   2  -5   2       16.26       20.11      1.95 o 
   3  -5   2        0.02        0.94      3.69 o 
   4  -5   2        0.06        4.91      2.51 o 
   5  -5   2        0.39        4.15      3.23 o 
   6  -5   2        3.68       10.21      8.03 o 
  -6  -4   2       16.37       18.42     10.44 o 
  -5  -4   2        0.09        1.91      3.44 o 
  -4  -4   2       13.74       17.98      4.27 o 
  -3  -4   2      489.13      430.71     40.54 o 
  -2  -4   2      957.90      915.56     16.12 o 
  -1  -4   2      358.32      462.28     10.34 o 
   0  -4   2       29.01       99.82      2.62 o 
   1  -4   2      412.15      310.53     13.07 o 
   2  -4   2      106.53      106.48      4.31 o 
   3  -4   2        4.13        3.26      2.16 o 
   4  -4   2        3.11       13.15      2.83 o 
   5  -4   2      100.36       84.57     11.38 o 
   6  -4   2        1.43       -0.09      5.79 o 
  -6  -3   2       24.26       21.84      5.72 o 
  -5  -3   2       20.25       15.38     11.86 o 
  -4  -3   2      255.47      258.68     22.00 o 
  -3  -3   2      987.05      923.79     29.25 o 
  -2  -3   2        3.83        8.89      5.30 o 
  -1  -3   2     1179.84     1254.38     45.66 o 
   0  -3   2      470.15      413.89      6.02 o 
   1  -3   2      115.78      104.84      1.98 o 
   2  -3   2        1.06        4.79      1.04 o 
   3  -3   2        3.76       10.86      4.34 o 
   4  -3   2       44.44       51.08      4.20 o 
   5  -3   2        5.52        8.67      3.86 o 
   6  -3   2        6.69       11.57      7.94 o 
  -6  -2   2       14.62       11.66      5.06 o 
  -5  -2   2       53.65       57.14      7.14 o 
  -4  -2   2        7.76       11.78     10.51 o 
  -3  -2   2      559.85      523.34     12.29 o 
  -2  -2   2      157.36      141.41      3.22 o 
  -1  -2   2      948.22      816.42     14.45 o 
   0  -2   2     3114.89     3249.42     53.08 o 
   1  -2   2     3295.31     3347.00     53.87 o 
   2  -2   2        4.06       26.16      6.58 o 
   3  -2   2       41.40       38.83      2.55 o 
   4  -2   2      371.60      384.58     16.18 o 
   5  -2   2       64.67       82.71      6.48 o 
   6  -2   2       63.26       60.38     16.63 o 
  -6  -1   2       48.01       56.11     11.12 o 
  -5  -1   2       36.85       33.47      7.66 o 
  -4  -1   2      121.23      121.28      7.88 o 
  -3  -1   2       22.19       26.35      3.18 o 
  -2  -1   2      104.32       94.83      3.39 o 
  -1  -1   2       57.39       42.57      2.17 o 
   0  -1   2      267.55      222.18      2.76 o 
   1  -1   2      241.83      245.02      5.33 o 
   2  -1   2        4.65        1.68      1.66 o 
   3  -1   2      137.68      150.95      4.60 o 
   4  -1   2        6.01       12.25      2.32 o 
   5  -1   2       24.45       29.45     10.94 o 
   6  -1   2        3.53        3.32      4.44 o 
  -6   0   2       99.42       67.61      8.51 o 
  -5   0   2        8.17       11.22      4.73 o 
  -4   0   2      321.78      365.26      9.60 o 
  -3   0   2     2005.39     2071.02     51.63 o 
  -2   0   2       55.32       49.31      1.96 o 
  -1   0   2     1408.14     1490.83     22.77 o 
   1   0   2     7108.76     6399.66    131.58 o 
   2   0   2        8.96       21.66      1.63 o 
   3   0   2     1609.07     1597.10     56.88 o 
   4   0   2      799.93      909.15     19.55 o 
   5   0   2        0.14       -2.79      3.34 o 
   6   0   2        0.67       -1.11      4.45 o 
  -6   1   2       15.06       11.47      5.62 o 
  -5   1   2        9.31       10.59      6.17 o 
  -4   1   2        5.31       16.60      5.48 o 
  -3   1   2        9.23       13.88      2.37 o 
  -2   1   2       47.65       52.74      2.69 o 
  -1   1   2        0.53        6.61      0.93 o 
   1   1   2       29.51       50.16      1.51 o 
   2   1   2      975.48      887.59     19.78 o 
   3   1   2      223.02      234.49      5.96 o 
   4   1   2      929.59      897.73     36.61 o 
   5   1   2       13.59        8.45     11.69 o 
   6   1   2       31.23       29.96      6.59 o 
  -6   2   2       11.21       12.46      4.64 o 
  -5   2   2        6.16        8.95      3.69 o 
  -4   2   2      264.23      305.06      9.16 o 
  -3   2   2      880.43      891.17     18.95 o 
  -2   2   2       21.71       64.08      2.14 o 
  -1   2   2     8911.75     9385.18    132.18 o 
   0   2   2       12.45        7.01      0.73 o 
   1   2   2     5969.50     5636.14     67.52 o 
   2   2   2     1538.00     1312.88     40.20 o 
   3   2   2        0.81        1.59      2.29 o 
   4   2   2        6.96       14.25      7.11 o 
   5   2   2       56.87       52.19     10.40 o 
   6   2   2        9.87       22.07      5.34 o 
  -6   3   2        0.01        2.19      3.42 o 
  -5   3   2        0.77        2.38      3.02 o 
  -4   3   2        0.02        0.18      2.92 o 
  -3   3   2       55.63       52.12      2.78 o 
  -2   3   2        0.57        3.42      5.89 o 
  -1   3   2     1818.51     1678.94     19.33 o 
   0   3   2     1620.05     1537.80     15.89 o 
   1   3   2     4371.73     4386.51     59.80 o 
   2   3   2      420.26      404.20     10.32 o 
   3   3   2      612.29      573.68     16.94 o 
   4   3   2      473.17      454.23     17.57 o 
   5   3   2       69.31       76.11      7.50 o 
   6   3   2       13.17       18.43      5.37 o 
  -6   4   2        8.18       12.25      7.80 o 
  -5   4   2      181.40      167.23     10.79 o 
  -4   4   2       16.28       17.85      3.58 o 
  -3   4   2      620.59      558.78     25.75 o 
  -2   4   2     1068.32     1108.21     18.63 o 
  -1   4   2      211.66      277.69     16.48 o 
   0   4   2    15857.82    16173.69    692.10 o 
   1   4   2     3492.51     3614.41     62.71 o 
   2   4   2     1000.94      932.38     21.57 o 
   3   4   2       23.23       31.17      3.73 o 
   4   4   2        0.99       -1.21      4.40 o 
   5   4   2       70.01       96.66     18.92 o 
   6   4   2       56.12       51.15      7.50 o 
  -6   5   2        0.72       -5.25      7.35 o 
  -5   5   2        3.62        4.50      2.63 o 
  -4   5   2       24.15       37.35      5.02 o 
  -3   5   2       30.36       22.83      4.50 o 
  -2   5   2       97.71       88.93      4.06 o 
  -1   5   2        7.58       15.89      1.54 o 
   0   5   2      349.53      326.09     17.89 o 
   1   5   2      189.12      296.60      7.45 o 
   2   5   2       29.49       40.63      4.02 o 
   3   5   2      223.69      196.28      8.64 o 
   4   5   2      156.62      177.97      9.95 o 
   5   5   2       99.52       88.63      8.29 o 
   6   5   2       61.18       65.63      8.24 o 
  -6   6   2        4.13       -3.32      7.01 o 
  -5   6   2       77.33       86.89      7.96 o 
  -4   6   2      443.89      432.46     12.57 o 
  -3   6   2      275.40      278.87      7.07 o 
  -2   6   2        8.00       27.80      2.04 o 
  -1   6   2     3429.83     3664.35     54.65 o 
   0   6   2     1100.98     1188.13     22.22 o 
   1   6   2       54.20       27.44      3.46 o 
   2   6   2      866.47      845.65     13.68 o 
   3   6   2      235.46      238.77     27.58 o 
   4   6   2       57.73       55.86      6.81 o 
   5   6   2       66.75       65.74      7.46 o 
   6   6   2       15.01       30.15      6.60 o 
  -5   7   2       54.12       56.17      6.42 o 
  -4   7   2        0.21       -3.01      5.02 o 
  -3   7   2      212.29      204.99      9.46 o 
  -2   7   2        7.70        3.48      2.25 o 
  -1   7   2      763.76      589.52     10.12 o 
   0   7   2      236.21      134.99      5.03 o 
   1   7   2      766.43      760.68     17.73 o 
   2   7   2       57.18       41.08      3.24 o 
   3   7   2      702.98      724.90     24.72 o 
   4   7   2       36.81       28.38      4.93 o 
   5   7   2       93.32       90.27      9.64 o 
  -5   8   2       89.82       75.88      7.66 o 
  -4   8   2        7.00       11.75      3.88 o 
  -3   8   2       62.17       58.08      5.58 o 
  -2   8   2       47.89       48.56      4.23 o 
  -1   8   2      115.15      126.33      5.76 o 
   0   8   2      282.88      266.72      6.07 o 
   1   8   2        2.38        3.48      1.33 o 
   2   8   2       57.14       76.89      3.42 o 
   3   8   2        0.03        1.97      2.95 o 
   4   8   2       80.09       78.45     21.01 o 
   5   8   2       41.72       37.68      8.54 o 
  -5   9   2       23.59       26.41      5.82 o 
  -4   9   2        8.31       15.39     17.27 o 
  -3   9   2      258.70      283.32     12.96 o 
  -2   9   2      113.15      146.65      8.13 o 
  -1   9   2      222.02      188.75     12.94 o 
   0   9   2     1736.63     1767.96     32.28 o 
   1   9   2        0.80       11.50      6.69 o 
   2   9   2      512.45      560.91     13.34 o 
   3   9   2       29.03       26.71      6.48 o 
   4   9   2      104.26       82.52      7.91 o 
   5   9   2        7.44        4.39      5.40 o 
  -5  10   2        3.97        1.24      4.04 o 
  -4  10   2       67.85       63.38      6.77 o 
  -3  10   2        4.65        9.41      9.29 o 
  -2  10   2        3.19       -4.51      4.51 o 
  -1  10   2       73.03       53.69      5.15 o 
   0  10   2       90.22       88.23      3.46 o 
   1  10   2       64.33      101.36      4.61 o 
   2  10   2      115.71      130.54      5.69 o 
   3  10   2        8.50        5.76      3.92 o 
   4  10   2        0.81       13.18      9.36 o 
   5  10   2        3.68        5.76      4.50 o 
  -4  11   2       52.66       64.11     18.01 o 
  -3  11   2      201.63      182.64     14.64 o 
  -2  11   2        6.04        6.90      3.46 o 
  -1  11   2      384.03      428.51     16.66 o 
   0  11   2        7.78       21.38      2.13 o 
   1  11   2      241.03      253.06      7.95 o 
   2  11   2       14.99       31.05      5.62 o 
   3  11   2      176.43      142.38      9.34 o 
   4  11   2       39.76       31.14      5.67 o 
  -4  12   2        5.30        3.43      4.09 o 
  -3  12   2       13.45        5.53      3.95 o 
  -2  12   2        1.11        3.21      3.40 o 
  -1  12   2       94.52       75.33      9.30 o 
   0  12   2       57.80       81.05      6.65 o 
   1  12   2      595.43      590.34     15.79 o 
   2  12   2      158.37      150.14     11.85 o 
   3  12   2        5.71        2.02      3.63 o 
   4  12   2       14.13       14.06      4.75 o 
  -4  13   2       52.48       30.60      6.58 o 
  -3  13   2        3.10        2.34      3.93 o 
  -2  13   2      118.96      111.06      9.24 o 
  -1  13   2       25.65       33.56      5.44 o 
   0  13   2       60.62       55.94      6.11 o 
   1  13   2      164.08      128.80      5.74 o 
   2  13   2       11.76       18.74      3.68 o 
   3  13   2       43.63       38.18      9.99 o 
   4  13   2        1.24        6.79      4.50 o 
  -3  14   2        6.77       -0.36      7.36 o 
  -2  14   2        9.79        6.74      8.07 o 
  -1  14   2        0.67        1.69      5.79 o 
   0  14   2        5.25       23.59      4.82 o 
   1  14   2       18.07       18.24      4.09 o 
   2  14   2        7.59        3.54      6.48 o 
   3  14   2        0.60       -0.74      3.26 o 
  -3  15   2       23.22       34.65      7.01 o 
  -2  15   2        8.68        6.74      4.66 o 
  -1  15   2        8.26        6.77      4.39 o 
   0  15   2       34.67       35.98     13.07 o 
   1  15   2        1.52       -3.03      3.44 o 
   2  15   2        1.53        6.33      5.87 o 
  -2  16   2        0.35        1.90      4.24 o 
  -1  16   2       28.36       30.48     16.70 o 
   0  16   2        1.34        1.87      3.77 o 
   1  16   2        2.24        4.23      5.84 o 
   2  16   2        2.84       -4.03      6.01 o 
   0 -15   3        8.34        8.12      4.93 o 
  -2 -14   3       41.04       35.81      8.74 o 
  -1 -14   3        0.91       -2.27      4.45 o 
   0 -14   3       26.30       17.27      5.81 o 
   1 -14   3        1.59        2.77      4.53 o 
   2 -14   3        5.65        3.34      4.71 o 
  -3 -13   3       22.39       31.12      9.42 o 
  -2 -13   3        0.45        3.18      5.39 o 
  -1 -13   3       42.75       45.95      7.05 o 
   0 -13   3        1.87       11.34      8.49 o 
   1 -13   3       21.34       22.34      5.62 o 
   2 -13   3       21.66       35.97      7.31 o 
   3 -13   3       27.97       32.27      6.99 o 
  -3 -12   3      104.81      102.54      8.37 o 
  -2 -12   3       22.59       21.65      4.01 o 
  -1 -12   3        1.87       11.75     15.17 o 
   0 -12   3       44.24       51.00      6.66 o 
   1 -12   3      157.00      150.81     11.04 o 
   2 -12   3        6.51        6.54      4.25 o 
   3 -12   3       26.28       23.34      6.03 o 
  -4 -11   3       13.46       10.25      4.75 o 
  -3 -11   3        5.88        2.10      3.21 o 
  -2 -11   3       16.57       19.45      3.25 o 
  -1 -11   3       29.95       25.69      3.39 o 
   0 -11   3       59.40       39.27      5.76 o 
   1 -11   3      259.20      263.38     23.51 o 
   2 -11   3       14.50       16.52      4.75 o 
   3 -11   3      146.00      146.49     12.23 o 
   4 -11   3        0.16       -4.79      4.79 o 
  -4 -10   3        0.31        2.01      4.05 o 
  -3 -10   3      205.50      203.82     11.69 o 
  -2 -10   3       20.75       28.22      3.56 o 
  -1 -10   3        0.10        2.23      2.20 o 
   0 -10   3       26.27       22.14      5.01 o 
   1 -10   3       37.00       35.55      5.28 o 
   2 -10   3        5.19       30.11      5.20 o 
   3 -10   3        5.49        7.82      5.69 o 
   4 -10   3      201.43      176.01     13.43 o 
  -4  -9   3       21.71       15.25      4.60 o 
  -3  -9   3       35.28       43.91      9.93 o 
  -2  -9   3      407.62      458.95     13.69 o 
  -1  -9   3        0.16       10.23      8.84 o 
   0  -9   3      850.58      883.27     19.94 o 
   1  -9   3      177.10      170.66      9.70 o 
   2  -9   3      234.30      269.91     12.64 o 
   3  -9   3       26.44       25.86      6.31 o 
   4  -9   3        3.12        6.96      4.30 o 
   5  -9   3        7.66        7.86      5.01 o 
  -5  -8   3        0.22        2.04      3.97 o 
  -4  -8   3        3.37        3.98      3.98 o 
  -3  -8   3       92.44      101.08      8.59 o 
  -2  -8   3       79.38       74.80      6.06 o 
  -1  -8   3       60.50       65.70      4.97 o 
   0  -8   3       41.35       47.39      8.95 o 
   1  -8   3      284.29      321.64     13.32 o 
   2  -8   3       55.44       47.31      5.24 o 
   3  -8   3      439.68      421.04     24.91 o 
   4  -8   3       38.28       36.03      5.51 o 
   5  -8   3       33.81       40.78     12.80 o 
  -5  -7   3       52.77       42.46      6.74 o 
  -4  -7   3        2.06       -1.54      5.29 o 
  -3  -7   3      590.33      597.28     21.92 o 
  -2  -7   3      202.84      202.48      8.87 o 
  -1  -7   3      833.96      926.64     20.32 o 
   0  -7   3       12.15       12.18      2.09 o 
   1  -7   3       88.61      103.27      6.26 o 
   2  -7   3       15.69        7.01      6.23 o 
   3  -7   3       15.54       31.92      4.85 o 
   4  -7   3        1.48        1.06      4.17 o 
   5  -7   3       11.07        7.16     12.08 o 
  -5  -6   3        2.20        2.91      4.30 o 
  -4  -6   3       31.85       31.40      5.22 o 
  -3  -6   3      258.41      228.53      6.88 o 
  -2  -6   3       25.32       41.68      2.78 o 
  -1  -6   3       17.30       22.46      3.53 o 
   0  -6   3      496.45      462.28     16.87 o 
   1  -6   3        0.03        4.63      0.96 o 
   2  -6   3       66.46       81.34     12.81 o 
   3  -6   3      294.93      317.76     13.30 o 
   4  -6   3       15.79       17.17      4.98 o 
   5  -6   3       96.69       92.37      8.75 o 
  -5  -5   3        0.14       -0.67      3.31 o 
  -4  -5   3      359.24      361.62     26.39 o 
  -3  -5   3      247.30      255.26      7.09 o 
  -2  -5   3      590.42      655.52     16.00 o 
  -1  -5   3      130.42       94.23      3.54 o 
   0  -5   3      906.60      821.70     16.14 o 
   1  -5   3      224.84      211.57      3.96 o 
   2  -5   3        0.04        8.73      2.50 o 
   3  -5   3        3.36        7.13      5.18 o 
   4  -5   3        0.43       -0.13      1.72 o 
   5  -5   3        5.89        9.45      3.86 o 
   6  -5   3        0.95       -7.74      7.74 o 
  -6  -4   3        0.03        6.78      4.93 o 
  -5  -4   3       28.74       26.00      5.55 o 
  -4  -4   3        3.21        2.72      3.83 o 
  -3  -4   3      180.87      173.76      5.02 o 
  -2  -4   3        0.05        2.39      1.45 o 
  -1  -4   3       91.02       85.83      3.00 o 
   0  -4   3       24.17        3.66      1.35 o 
   1  -4   3      125.92      134.60      3.22 o 
   2  -4   3       12.44       12.57      1.17 o 
   3  -4   3        2.78        2.97      1.60 o 
   4  -4   3      836.84      804.24     21.53 o 
   5  -4   3       20.98       21.99      5.01 o 
   6  -4   3       25.68       18.21      9.08 o 
  -6  -3   3       10.29       14.98      5.45 o 
  -5  -3   3       34.82       33.77      7.14 o 
  -4  -3   3      133.76      136.89      8.47 o 
  -3  -3   3       34.08       34.08      2.11 o 
  -2  -3   3      345.21      361.29      7.54 o 
  -1  -3   3      325.16      365.45      6.62 o 
   0  -3   3      309.96      229.97      6.70 o 
   1  -3   3      316.99      357.71      7.72 o 
   2  -3   3        2.44        5.75      3.16 o 
   3  -3   3       72.20       66.56      5.05 o 
   4  -3   3       66.16       58.13      6.90 o 
   5  -3   3        4.56        4.50      2.40 o 
   6  -3   3        0.26       -3.63      6.52 o 
  -6  -2   3        3.42        1.65     10.58 o 
  -5  -2   3        7.97        5.33      3.84 o 
  -4  -2   3      114.30      128.18     10.64 o 
  -3  -2   3      208.38      190.16      4.92 o 
  -2  -2   3      192.47      245.36     10.33 o 
  -1  -2   3      771.01      615.28     30.09 o 
   0  -2   3       15.58       29.93      2.00 o 
   1  -2   3     3244.52     3064.35     38.40 o 
   2  -2   3       51.29       96.22      4.18 o 
   3  -2   3     2389.76     2345.35     43.50 o 
   4  -2   3      166.58      190.67      9.13 o 
   5  -2   3       58.27       62.65      5.91 o 
   6  -2   3       13.08       17.72      4.42 o 
  -6  -1   3       15.09       19.03      5.57 o 
  -5  -1   3        2.44        1.43      8.57 o 
  -4  -1   3        7.47       12.21      5.55 o 
  -3  -1   3        0.53        6.62      3.63 o 
  -2  -1   3       51.69       49.24      2.06 o 
  -1  -1   3     1068.56     1057.56     19.10 o 
   0  -1   3      367.77      313.54      4.54 o 
   1  -1   3      136.01      127.39      6.17 o 
   2  -1   3       64.22       95.04      4.63 o 
   3  -1   3      127.16      167.73      5.20 o 
   4  -1   3       58.89       49.10      7.29 o 
   5  -1   3       35.48       49.49     11.31 o 
   6  -1   3        4.79       -4.28      4.28 o 
  -6   0   3       42.79       47.11     10.19 o 
  -5   0   3       20.52       19.84      4.49 o 
  -4   0   3      917.39      942.00     20.61 o 
  -3   0   3      504.89      550.07     12.33 o 
  -2   0   3     3502.11     3544.61     68.45 o 
  -1   0   3    34198.11    35475.38    422.06 o 
   0   0   3     3331.45     3293.28     21.32 o 
   1   0   3     1666.93     1620.23     19.61 o 
   2   0   3      578.75      719.00     11.27 o 
   3   0   3       26.58       50.19      2.73 o 
   4   0   3       66.93       62.97      6.91 o 
   5   0   3       10.48       17.54      4.60 o 
   6   0   3       73.34       71.77      8.37 o 
  -6   1   3       26.69       26.01      7.33 o 
  -5   1   3        0.02        5.37      3.83 o 
  -4   1   3       77.19       70.06      3.97 o 
  -3   1   3       38.69       43.84      3.57 o 
  -2   1   3       45.54       56.30      3.08 o 
  -1   1   3     1342.68     1470.69     25.97 o 
   0   1   3        5.74        8.74      0.87 o 
   1   1   3      506.48      534.96      9.59 o 
   2   1   3      349.38      297.24      6.08 o 
   3   1   3      210.09      209.69      6.93 o 
   4   1   3      509.49      479.33     24.65 o 
   5   1   3       12.06       16.02      6.08 o 
   6   1   3      149.47      143.69     10.91 o 
  -6   2   3        0.07       -3.74      3.77 o 
  -5   2   3        7.19        4.31      3.35 o 
  -4   2   3       49.31       46.20      4.26 o 
  -3   2   3       21.28       25.44      2.12 o 
  -2   2   3      740.64      613.43     13.50 o 
  -1   2   3    14224.24    14281.18    342.79 o 
   0   2   3    13041.24    12134.37    167.89 o 
   1   2   3       83.66       87.49      2.02 o 
   2   2   3      280.48      252.06      3.77 o 
   3   2   3      170.93      165.84     10.21 o 
   4   2   3       12.33       20.15      3.95 o 
   5   2   3       50.48       69.61      6.79 o 
   6   2   3        0.02        0.43      5.64 o 
  -6   3   3        2.28       11.99      6.86 o 
  -5   3   3        0.55        1.14      2.10 o 
  -4   3   3        5.65       17.78      3.00 o 
  -3   3   3       22.32       18.63      2.32 o 
  -2   3   3      267.66      265.56     11.60 o 
  -1   3   3      409.04      347.42      8.68 o 
   0   3   3      424.75      487.22      9.88 o 
   1   3   3     2131.96     2091.29     30.04 o 
   2   3   3      218.60      222.08      6.80 o 
   3   3   3     1477.83     1470.50     38.10 o 
   4   3   3      182.71      189.93     16.91 o 
   5   3   3      111.92       89.70     11.83 o 
   6   3   3       46.25       41.86      9.45 o 
  -6   4   3        2.97        5.13      6.98 o 
  -5   4   3        2.37        5.91      2.79 o 
  -4   4   3       50.70       59.67      5.22 o 
  -3   4   3      529.57      443.76     10.52 o 
  -2   4   3       12.02        4.87      2.10 o 
  -1   4   3     5664.58     5377.32     67.58 o 
   0   4   3      654.43      619.83     22.19 o 
   1   4   3      418.06      562.39     19.13 o 
   2   4   3      103.13       81.87      1.92 o 
   3   4   3      114.68      119.89      6.44 o 
   4   4   3       32.68       29.50      4.69 o 
   5   4   3       75.50       79.51      9.20 o 
   6   4   3        4.78        2.08      4.04 o 
  -5   5   3        0.46        0.18      1.96 o 
  -4   5   3       14.87       34.62     10.54 o 
  -3   5   3        0.07        3.20      1.81 o 
  -2   5   3       79.53       74.99      3.14 o 
  -1   5   3      206.26      223.46      4.88 o 
   0   5   3     1087.52      921.49     19.99 o 
   1   5   3      270.63      203.06      3.82 o 
   2   5   3      122.78       82.64      3.47 o 
   3   5   3       65.30       70.72      5.38 o 
   4   5   3        3.18        0.77      2.89 o 
   5   5   3      148.96      138.95     10.00 o 
   6   5   3        3.02       -3.29      4.94 o 
  -6   6   3      156.89      159.57     20.09 o 
  -5   6   3      199.09      155.12     10.59 o 
  -4   6   3      280.54      264.24     11.28 o 
  -3   6   3      559.71      546.97     12.34 o 
  -2   6   3       13.72       14.76      1.39 o 
  -1   6   3       82.45       71.15      1.84 o 
   0   6   3      119.74       68.47      2.09 o 
   1   6   3       78.06       60.79      3.26 o 
   2   6   3      339.99      301.32      5.38 o 
   3   6   3       38.14       47.87      9.59 o 
   4   6   3       75.12       63.13      6.18 o 
   5   6   3       45.38       42.26      6.39 o 
   6   6   3        0.14        9.37     12.85 o 
  -5   7   3       11.07        7.29      5.42 o 
  -4   7   3       39.07       37.28      6.23 o 
  -3   7   3      494.79      474.98     10.98 o 
  -2   7   3        1.71       -0.52      0.76 o 
  -1   7   3     1578.40     1405.40     21.07 o 
   0   7   3      235.38      111.41      3.73 o 
   1   7   3        1.37       -0.90      2.62 o 
   2   7   3       30.20       29.23      1.98 o 
   3   7   3        9.78       20.36      4.23 o 
   4   7   3      210.50      228.39     25.02 o 
   5   7   3       24.51       21.62      5.30 o 
   6   7   3       65.45       74.69     10.60 o 
  -5   8   3      105.66       98.37      9.07 o 
  -4   8   3       39.62       34.14      5.00 o 
  -3   8   3       21.31       12.68      3.48 o 
  -2   8   3      161.08      145.34      6.95 o 
  -1   8   3      104.36       85.94      4.42 o 
   0   8   3       26.05       25.07      1.84 o 
   1   8   3      205.34      210.39      5.68 o 
   2   8   3      229.43      227.26      5.95 o 
   3   8   3       82.11       90.43      6.81 o 
   4   8   3       58.52       61.22      7.66 o 
   5   8   3       65.09       72.32     13.04 o 
  -5   9   3        0.55        5.11      3.96 o 
  -4   9   3      134.18      117.37      8.60 o 
  -3   9   3      261.69      263.93     12.26 o 
  -2   9   3        9.29       14.25      3.93 o 
  -1   9   3      296.46      292.21     11.13 o 
   0   9   3      140.10      134.95      4.12 o 
   1   9   3       49.86       81.55      6.80 o 
   2   9   3      122.51      135.54      4.84 o 
   3   9   3      171.76      161.72      8.99 o 
   4   9   3       50.53       40.41      5.80 o 
   5   9   3       10.86        4.83      4.36 o 
  -5  10   3        9.83       10.48      5.34 o 
  -4  10   3        4.53        2.13      3.75 o 
  -3  10   3       22.98       25.02      4.49 o 
  -2  10   3       21.47       28.73      5.01 o 
  -1  10   3       22.16       18.98      3.53 o 
   0  10   3      198.90      162.05      6.12 o 
   1  10   3      852.70      780.14     17.23 o 
   2  10   3      205.14      221.34      6.93 o 
   3  10   3       36.07       37.79     15.03 o 
   4  10   3      254.42      276.54     22.57 o 
   5  10   3       83.95       71.34     12.58 o 
  -5  11   3        0.06       -4.77      4.77 o 
  -4  11   3       71.68       64.63      7.36 o 
  -3  11   3       24.30       33.82      5.65 o 
  -2  11   3      132.69      165.59     14.43 o 
  -1  11   3      123.23      146.70     12.42 o 
   0  11   3      480.65      485.77     11.11 o 
   1  11   3     1036.84      976.07     23.29 o 
   2  11   3       16.51       26.15      3.67 o 
   3  11   3      165.79      130.88      9.38 o 
   4  11   3       23.98       42.96     17.60 o 
   5  11   3        0.81        6.15      6.79 o 
  -4  12   3        3.91       18.74     12.25 o 
  -3  12   3      173.20      146.78     18.08 o 
  -2  12   3       76.71       70.57     10.15 o 
  -1  12   3      282.95      279.20     15.83 o 
   0  12   3       70.31       87.00     20.44 o 
   1  12   3      114.70       72.92      5.42 o 
   2  12   3       17.32       28.35      8.24 o 
   3  12   3       51.60       64.59      6.59 o 
   4  12   3       17.62       19.25      6.27 o 
  -4  13   3       17.05       14.64      8.44 o 
  -3  13   3       22.80       38.50      8.51 o 
  -2  13   3       68.78       85.29      7.67 o 
  -1  13   3       16.39       18.75      4.66 o 
   0  13   3      163.97      148.62     10.11 o 
   1  13   3        0.14        1.67      2.81 o 
   2  13   3       41.65       16.30      7.15 o 
   3  13   3       14.17       22.04      4.70 o 
   4  13   3        4.02        4.59      4.58 o 
  -3  14   3        2.70       -4.64      5.30 o 
  -2  14   3       93.49       69.82      7.85 o 
  -1  14   3       25.80      125.03     65.07 o 
   0  14   3       47.76       59.58      7.93 o 
   1  14   3       34.65       32.61      5.15 o 
   2  14   3        5.61        7.89      3.59 o 
   3  14   3       55.02       41.43      6.26 o 
  -3  15   3       23.73       23.90      6.22 o 
  -2  15   3        2.05       -1.76      8.55 o 
  -1  15   3       19.54       26.55      5.59 o 
   0  15   3        1.81       12.46      6.24 o 
   1  15   3        4.62        3.95      3.82 o 
   2  15   3        9.80       13.36      7.09 o 
   3  15   3        0.75       -5.73      6.47 o 
  -2  16   3       11.01       15.49      6.47 o 
  -1  16   3        4.63        2.99      4.55 o 
   0  16   3       36.93       35.48      8.06 o 
   1  16   3       40.24       43.56     10.88 o 
   2  16   3       21.53       26.87      8.34 o 
   0  17   3        0.15        9.32      9.37 o 
  -1 -14   4       22.85       39.05      7.69 o 
   0 -14   4       65.30       56.44     10.53 o 
   1 -14   4        4.50       17.93      5.97 o 
  -2 -13   4       27.97       45.25      9.65 o 
  -1 -13   4       13.56       12.85      5.46 o 
   0 -13   4       30.80       28.74      6.17 o 
   1 -13   4       82.03       68.70      9.24 o 
   2 -13   4       11.64       31.77     13.22 o 
  -3 -12   4        1.29        1.73      3.80 o 
  -2 -12   4        0.01        0.36      2.59 o 
  -1 -12   4        7.95       16.85      9.26 o 
   0 -12   4       55.42       41.85     11.15 o 
   1 -12   4       27.07       29.74      6.07 o 
   2 -12   4        0.68       -1.57      5.19 o 
   3 -12   4       53.63       55.46     16.59 o 
  -3 -11   4       21.21       27.14      5.27 o 
  -2 -11   4       52.53       61.64      5.29 o 
  -1 -11   4       17.97       16.44      3.13 o 
   0 -11   4      120.82      110.48      8.54 o 
   1 -11   4        7.06       30.26     13.88 o 
   2 -11   4       44.74       54.21      6.71 o 
   3 -11   4       41.33       43.63      6.99 o 
   4 -11   4        1.30        8.58      6.18 o 
  -4 -10   4       58.61       44.03      6.44 o 
  -3 -10   4      143.69      128.32     16.70 o 
  -2 -10   4        0.25        0.49      2.74 o 
  -1 -10   4       43.41       25.09      3.23 o 
   0 -10   4       14.09       15.64      4.25 o 
   1 -10   4       81.03       85.75      7.62 o 
   2 -10   4       19.24       43.91      5.96 o 
   3 -10   4       55.22       47.17      9.32 o 
   4 -10   4        7.07       -1.46      4.34 o 
  -4  -9   4        5.00        4.29      4.61 o 
  -3  -9   4      183.05      153.86      9.32 o 
  -2  -9   4      172.34      190.83      8.25 o 
  -1  -9   4       41.86       31.85      3.22 o 
   0  -9   4      366.53      406.78     11.04 o 
   1  -9   4        6.70       -4.00      4.71 o 
   2  -9   4       61.46       76.76      6.94 o 
   3  -9   4       19.34       26.57      8.53 o 
   4  -9   4       59.92       73.45     14.77 o 
   5  -9   4        8.28        4.25      4.93 o 
  -5  -8   4        3.56        7.84      5.14 o 
  -4  -8   4        2.22       -2.83      3.56 o 
  -3  -8   4       14.90       26.98      4.90 o 
  -2  -8   4        0.18       -2.13      2.13 o 
  -1  -8   4        8.05       15.04      2.85 o 
   0  -8   4       67.13       58.18      4.38 o 
   1  -8   4      185.90      218.69     15.64 o 
   2  -8   4      140.65      129.15      8.39 o 
   3  -8   4      332.22      349.11     16.49 o 
   4  -8   4       52.63       58.86     16.26 o 
   5  -8   4       51.65       51.68      9.76 o 
  -5  -7   4       11.97       22.03     15.08 o 
  -4  -7   4       21.20       17.38      5.03 o 
  -3  -7   4      271.59      251.33      8.58 o 
  -2  -7   4       31.85       49.36      3.62 o 
  -1  -7   4      504.91      602.27     15.11 o 
   0  -7   4       57.62       49.83      5.32 o 
   1  -7   4      502.94      507.87     24.47 o 
   2  -7   4        0.13       10.99      3.63 o 
   3  -7   4        9.48        4.49      3.58 o 
   4  -7   4       17.35       23.34      4.98 o 
   5  -7   4        0.61        5.46      4.25 o 
  -5  -6   4        3.89        0.14      3.40 o 
  -4  -6   4       14.35        7.57      4.68 o 
  -3  -6   4       58.78       46.63      3.44 o 
  -2  -6   4       49.99       77.62      5.52 o 
  -1  -6   4      179.75      191.95      6.06 o 
   0  -6   4       69.20       33.55      4.39 o 
   1  -6   4        0.15        2.28      1.89 o 
   2  -6   4       49.84       59.13      5.19 o 
   3  -6   4      791.41      712.91     25.36 o 
   4  -6   4      162.74      190.75     17.81 o 
   5  -6   4      110.22      100.55      9.63 o 
  -5  -5   4       12.00        7.01      5.18 o 
  -4  -5   4      323.59      319.18     15.07 o 
  -3  -5   4        3.27        6.61      2.97 o 
  -2  -5   4      976.23     1036.24     28.08 o 
  -1  -5   4       60.84       67.70      4.50 o 
   0  -5   4     2123.44     1975.24     69.80 o 
   1  -5   4       64.62       77.06      3.35 o 
   2  -5   4       74.73       75.76      3.78 o 
   3  -5   4      326.26      327.48      9.75 o 
   4  -5   4       65.29       48.64      6.34 o 
   5  -5   4        8.68        2.98      3.59 o 
  -5  -4   4       29.63       21.55      6.97 o 
  -4  -4   4       14.76       18.75      4.34 o 
  -3  -4   4       39.82       47.41      2.99 o 
  -2  -4   4      116.32      114.51      5.97 o 
  -1  -4   4      801.37      833.08     23.80 o 
   0  -4   4       92.44      125.43      4.90 o 
   1  -4   4      126.41      197.84      4.36 o 
   2  -4   4        0.99       10.96      5.12 o 
   3  -4   4      299.93      297.62      8.15 o 
   4  -4   4       79.51       83.21      4.53 o 
   5  -4   4       25.42       21.24      4.63 o 
   6  -4   4       48.46       62.66     12.80 o 
  -6  -3   4        3.86        9.30      4.89 o 
  -5  -3   4       99.54      111.05      8.76 o 
  -4  -3   4       13.15       13.99      3.92 o 
  -3  -3   4      121.74      132.70      5.11 o 
  -2  -3   4       41.47       38.07      4.20 o 
  -1  -3   4       13.42       23.06      4.09 o 
   0  -3   4      509.23      471.41     10.48 o 
   1  -3   4       20.65       12.47      1.57 o 
   2  -3   4        0.33        7.36      1.48 o 
   3  -3   4      178.72      161.85      5.49 o 
   4  -3   4        3.63        6.22      2.06 o 
   5  -3   4      136.05      125.61      6.98 o 
   6  -3   4        2.57        2.16      4.68 o 
  -6  -2   4       15.90       31.01      6.17 o 
  -5  -2   4       52.39       71.81      7.62 o 
  -4  -2   4      214.47      243.25     12.62 o 
  -3  -2   4       39.23       50.64      3.69 o 
  -2  -2   4     3099.07     3302.49     70.84 o 
  -1  -2   4        7.23       21.38      7.08 o 
   0  -2   4      686.85      656.41      9.91 o 
   1  -2   4     4703.33     4425.53     80.77 o 
   2  -2   4      975.15     1144.54     26.83 o 
   3  -2   4     1187.11     1134.82     23.16 o 
   4  -2   4      303.96      336.62     10.57 o 
   5  -2   4      224.77      209.64     13.27 o 
   6  -2   4       15.76       31.06      9.79 o 
  -6  -1   4       18.15       28.11      6.08 o 
  -5  -1   4        2.19        6.37      3.91 o 
  -4  -1   4       30.72       31.88      4.16 o 
  -3  -1   4       10.32       16.08      2.08 o 
  -2  -1   4      538.95      572.77     13.83 o 
  -1  -1   4        0.74       -0.20      0.90 o 
   0  -1   4       28.57       20.58      3.31 o 
   1  -1   4      341.02      315.84      7.45 o 
   2  -1   4      829.22      738.13     24.10 o 
   3  -1   4        1.17       13.11      4.14 o 
   4  -1   4      173.86      156.23      6.09 o 
   5  -1   4       23.65       34.25      7.26 o 
   6  -1   4       31.61       38.29     13.21 o 
  -6   0   4       17.56       28.02      6.27 o 
  -5   0   4       15.34       23.83     15.67 o 
  -4   0   4      155.66      166.75      5.93 o 
  -3   0   4        4.33        1.03      1.24 o 
  -2   0   4       21.23        0.70      1.88 o 
  -1   0   4     7947.19     8871.13    109.53 o 
   0   0   4    10079.51     9605.70     73.15 o 
   1   0   4     5633.30     5305.80     71.93 o 
   2   0   4     2806.49     2719.71     50.44 o 
   3   0   4      204.15      210.74      6.04 o 
   4   0   4        0.33       -1.45      1.87 o 
   5   0   4       53.01       73.46     11.35 o 
   6   0   4        4.73       12.83      4.81 o 
  -6   1   4       20.61       22.33      5.40 o 
  -5   1   4        2.02       -0.78      5.89 o 
  -4   1   4       41.83       31.43      3.10 o 
  -3   1   4       16.05       27.31      5.83 o 
  -2   1   4       64.40       69.12      2.49 o 
  -1   1   4      364.23      394.74      8.96 o 
   0   1   4      875.78      818.01      3.81 o 
   1   1   4     2675.77     2558.94     31.45 o 
   2   1   4      561.17      664.77     13.07 o 
   3   1   4      963.59      971.00     18.21 o 
   4   1   4      150.50      160.05      5.37 o 
   5   1   4       74.31       61.29      7.91 o 
   6   1   4       58.30       58.60     14.45 o 
  -6   2   4        0.39        0.23      3.22 o 
  -5   2   4      298.72      271.22     22.79 o 
  -4   2   4        1.05        1.40      2.54 o 
  -3   2   4     1496.46     1465.73     41.59 o 
  -2   2   4       82.08       76.88      2.71 o 
  -1   2   4       56.36       27.57      2.77 o 
   0   2   4      954.02     1093.19     18.83 o 
   1   2   4      767.94      763.18      9.90 o 
   2   2   4       96.92      140.14      3.90 o 
   3   2   4        0.41        2.22      1.78 o 
   4   2   4      294.14      323.78     13.65 o 
   5   2   4       37.98       62.81     12.07 o 
   6   2   4       18.30       21.73      5.91 o 
  -6   3   4       10.25       21.66      5.91 o 
  -5   3   4        0.04       -0.75      1.92 o 
  -4   3   4       36.03       47.99      5.80 o 
  -3   3   4       23.92       29.64      3.10 o 
  -2   3   4     1155.31     1104.93     25.98 o 
  -1   3   4        6.13        5.53      1.36 o 
   0   3   4     1541.07     1443.12     75.74 o 
   1   3   4      647.60      655.09      8.77 o 
   2   3   4       17.40       16.39      2.30 o 
   3   3   4      749.88      727.40     20.98 o 
   4   3   4       11.84       18.43      5.48 o 
   5   3   4      409.78      377.65     30.33 o 
   6   3   4        0.01       13.68     15.06 o 
  -6   4   4      212.70      233.78     24.93 o 
  -5   4   4       10.54       16.17      3.07 o 
  -4   4   4      530.97      566.66     15.80 o 
  -3   4   4      666.01      671.75     15.02 o 
  -2   4   4      364.99      352.84      7.28 o 
  -1   4   4       39.52       22.70      1.36 o 
   0   4   4      123.17      168.31     14.09 o 
   1   4   4      172.86      149.25      6.04 o 
   2   4   4       51.18       60.81      5.31 o 
   3   4   4        3.85        4.93      2.65 o 
   4   4   4       21.65       24.42      6.91 o 
   5   4   4       52.72       60.41      7.34 o 
   6   4   4        7.63       10.72      5.31 o 
  -6   5   4        0.01        2.24      6.30 o 
  -5   5   4        2.31        3.54      2.47 o 
  -4   5   4        1.27        1.83      2.28 o 
  -3   5   4       72.93       78.19      4.90 o 
  -2   5   4        5.61       12.77      2.36 o 
  -1   5   4      425.29      410.06      8.22 o 
   0   5   4      216.20      110.78      5.47 o 
   1   5   4      412.18      444.58      7.38 o 
   2   5   4        0.20        5.76      2.68 o 
   3   5   4        5.47        8.59      3.16 o 
   4   5   4      222.47      246.68     13.15 o 
   5   5   4       21.84       30.02      5.58 o 
   6   5   4       85.60      102.98     13.81 o 
  -6   6   4       16.65       38.01     10.84 o 
  -5   6   4        0.02        0.27      1.96 o 
  -4   6   4      244.44      231.44     10.51 o 
  -3   6   4       65.43       67.03      3.63 o 
  -2   6   4       44.51       78.14      4.45 o 
  -1   6   4      124.20       94.12      2.65 o 
   0   6   4     1578.71     1373.49     41.70 o 
   1   6   4     1154.36     1401.53     44.61 o 
   2   6   4        9.52        2.89      0.98 o 
   3   6   4       86.82       80.19     10.51 o 
   4   6   4        8.05       -3.38      3.63 o 
   5   6   4      297.97      286.22     15.49 o 
   6   6   4       10.08       20.69      6.18 o 
  -5   7   4        2.69       -0.33      3.59 o 
  -4   7   4       74.09       68.56      7.86 o 
  -3   7   4      363.54      365.96      9.15 o 
  -2   7   4       63.10       69.27      2.61 o 
  -1   7   4      734.05      605.97      9.97 o 
   0   7   4        7.19       22.65      3.73 o 
   1   7   4     1288.09     1195.92     26.29 o 
   2   7   4      109.68      179.03      6.71 o 
   3   7   4      107.00      100.75      7.12 o 
   4   7   4      306.80      329.68     18.81 o 
   5   7   4      100.35       81.05      7.91 o 
   6   7   4       13.96       16.74      6.13 o 
  -5   8   4      138.56      131.55     10.28 o 
  -4   8   4       43.93       49.43      5.51 o 
  -3   8   4      211.13      199.23      9.44 o 
  -2   8   4      244.99      248.81     12.41 o 
  -1   8   4       33.73       47.44      6.58 o 
   0   8   4     2441.75     2579.31     42.18 o 
   1   8   4      260.29      291.85      7.73 o 
   2   8   4      112.21      133.24      4.16 o 
   3   8   4        0.71       -1.74      3.13 o 
   4   8   4       20.39       27.47      5.40 o 
   5   8   4        7.19       12.39      8.45 o 
  -5   9   4        0.55       15.53      8.15 o 
  -4   9   4      221.42      217.27     12.56 o 
  -3   9   4       49.55       50.02      5.10 o 
  -2   9   4      366.99      406.11     14.25 o 
  -1   9   4      105.05      111.59      8.03 o 
   0   9   4     1166.33     1129.96     20.71 o 
   1   9   4      373.90      390.94      9.41 o 
   2   9   4       26.25       25.84      3.52 o 
   3   9   4      200.69      227.96     11.38 o 
   4   9   4       73.06       73.57      7.28 o 
   5   9   4       20.10       35.42      6.60 o 
  -5  10   4        3.35        4.14      4.74 o 
  -4  10   4       10.61       12.37      4.26 o 
  -3  10   4       14.65        9.51      3.62 o 
  -2  10   4       80.66       56.49      5.32 o 
  -1  10   4       15.62        6.82      2.85 o 
   0  10   4      274.45      276.90      7.17 o 
   1  10   4      167.31      153.28      5.30 o 
   2  10   4      126.90      150.71      8.09 o 
   3  10   4       19.86       31.63      7.80 o 
   4  10   4      141.91      126.13      9.36 o 
   5  10   4        3.36       -2.79      4.25 o 
  -5  11   4       22.21       30.95      7.89 o 
  -4  11   4       11.94        8.05      4.48 o 
  -3  11   4       11.64       19.18      6.44 o 
  -2  11   4      165.34      195.38     10.65 o 
  -1  11   4       15.43       12.86      3.68 o 
   0  11   4      270.57      263.77      7.41 o 
   1  11   4        6.32        1.85      1.92 o 
   2  11   4      157.69      152.87      5.86 o 
   3  11   4       66.30       57.46      5.98 o 
   4  11   4       26.96       20.86      5.11 o 
   5  11   4        6.81       14.04      5.54 o 
  -4  12   4       13.18       11.08      7.74 o 
  -3  12   4       35.10       30.51      5.85 o 
  -2  12   4       40.41       42.42     11.71 o 
  -1  12   4       18.24       21.70      4.26 o 
   0  12   4       19.00       30.20      6.18 o 
   1  12   4      698.89      772.51     29.47 o 
   2  12   4        2.18        3.38      2.09 o 
   3  12   4      128.52      121.84      8.46 o 
   4  12   4       13.23       13.91      8.82 o 
  -4  13   4        1.72       19.63      8.34 o 
  -3  13   4      107.68      105.27      8.96 o 
  -2  13   4       31.88       35.48      7.08 o 
  -1  13   4       94.05      100.49      8.12 o 
   0  13   4      234.05      197.17     12.25 o 
   1  13   4        0.53        3.57      2.03 o 
   2  13   4       61.17       52.87      5.42 o 
   3  13   4        2.95       24.47      7.71 o 
   4  13   4        2.58       -2.67      4.02 o 
  -3  14   4        2.91       12.62     13.39 o 
  -2  14   4       33.19       39.84      6.08 o 
  -1  14   4        0.79        5.47      4.21 o 
   0  14   4      151.12      155.20     10.00 o 
   1  14   4       30.03       26.48      4.88 o 
   2  14   4      133.46      123.51      9.10 o 
   3  14   4       28.05       26.14      7.29 o 
  -3  15   4        5.54        4.28      4.59 o 
  -2  15   4        4.94        3.17      5.60 o 
  -1  15   4       19.40       37.82      6.14 o 
   0  15   4        2.13       -2.35      3.48 o 
   1  15   4        9.70       11.80      4.31 o 
   2  15   4        0.45       -2.13      5.50 o 
   3  15   4        0.78       -0.11      5.08 o 
  -2  16   4        0.13        1.00      4.20 o 
  -1  16   4       45.49       61.76     12.16 o 
   0  16   4      109.83      118.01      9.79 o 
   1  16   4        0.33       16.75     10.45 o 
   2  16   4        1.82       22.86      7.94 o 
  -1  17   4        1.87        4.08      4.65 o 
   0  17   4        1.70       -3.93      5.13 o 
   1  17   4        1.46        1.76      6.04 o 
   0 -14   5        1.64        0.51      4.52 o 
   1 -14   5        1.51       -4.53      5.49 o 
  -2 -13   5       28.56       47.89      9.39 o 
  -1 -13   5        0.30       -0.19      3.66 o 
   0 -13   5       48.58       58.49      7.69 o 
   1 -13   5       12.46       22.70      6.14 o 
   2 -13   5        1.10        1.90      4.84 o 
  -3 -12   5       42.58       50.59     10.70 o 
  -2 -12   5        2.25       -4.57      5.45 o 
  -1 -12   5       21.22       38.70      6.88 o 
   0 -12   5        1.18       -0.58      3.34 o 
   1 -12   5        6.33        6.69      4.55 o 
   2 -12   5        0.25       -1.84      6.69 o 
   3 -12   5       13.36       27.03      7.29 o 
  -3 -11   5       69.48       62.44      7.46 o 
  -2 -11   5       19.57       15.30      3.25 o 
  -1 -11   5       57.02       55.36      8.54 o 
   0 -11   5       79.19       61.06      6.90 o 
   1 -11   5       10.65       20.68      5.30 o 
   2 -11   5       73.79       88.57      8.64 o 
   3 -11   5        8.98       -1.44      5.17 o 
  -4 -10   5        5.21        8.27      4.91 o 
  -3 -10   5       10.75       15.10      6.38 o 
  -2 -10   5        1.93       -0.95      2.80 o 
  -1 -10   5       19.69       16.15      3.34 o 
   0 -10   5        7.97        2.32      5.62 o 
   1 -10   5      147.10      167.15     36.83 o 
   2 -10   5       39.30       39.50      5.83 o 
   3 -10   5        3.16       11.56     12.82 o 
   4 -10   5        6.30        1.19      4.16 o 
  -4  -9   5       52.25       41.66      6.46 o 
  -3  -9   5       44.80       50.95      6.64 o 
  -2  -9   5       17.33       23.61      7.37 o 
  -1  -9   5      186.85      192.06      7.84 o 
   0  -9   5        8.54       13.87      2.65 o 
   1  -9   5       66.62       99.54      8.05 o 
   2  -9   5      183.96      193.62     11.35 o 
   3  -9   5       17.60       29.48      6.72 o 
   4  -9   5       60.62       62.37      8.04 o 
  -4  -8   5        3.65        4.91      4.02 o 
  -3  -8   5       39.39       43.85      5.24 o 
  -2  -8   5        1.48       -1.44      2.88 o 
  -1  -8   5        8.88       26.00      3.74 o 
   0  -8   5       67.81       62.60      3.98 o 
   1  -8   5        0.40        0.59      3.10 o 
   2  -8   5        0.40       -3.54      3.54 o 
   3  -8   5        0.15       -8.08      8.08 o 
   4  -8   5      116.91      109.36      9.49 o 
   5  -8   5       30.64       24.71      6.51 o 
  -5  -7   5       13.05        8.50      4.69 o 
  -4  -7   5       51.16       51.35      6.12 o 
  -3  -7   5       22.29       21.41      3.02 o 
  -2  -7   5       13.18       27.44      3.35 o 
  -1  -7   5       38.99       42.54      3.80 o 
   0  -7   5      461.11      447.85     11.39 o 
   1  -7   5      139.65      160.86      4.86 o 
   2  -7   5      172.38      192.95     10.53 o 
   3  -7   5      292.92      323.06     15.28 o 
   4  -7   5        0.88        9.74     13.13 o 
   5  -7   5        0.26       -2.82      4.27 o 
  -5  -6   5       11.67        9.60      4.45 o 
  -4  -6   5        0.42        0.27      2.96 o 
  -3  -6   5      117.49      118.09      6.31 o 
  -2  -6   5      197.33      184.42      6.74 o 
  -1  -6   5      674.99      786.55     27.01 o 
   0  -6   5      460.02      412.95     13.69 o 
   1  -6   5      462.11      444.80     22.99 o 
   2  -6   5     1492.68     1667.27     49.77 o 
   3  -6   5      118.62      119.20      8.47 o 
   4  -6   5      188.21      238.73     27.72 o 
   5  -6   5        3.64        5.54      4.20 o 
  -5  -5   5       27.34       28.23      5.32 o 
  -4  -5   5       35.44       43.44      8.24 o 
  -3  -5   5      100.34      125.66      6.67 o 
  -2  -5   5     1140.42     1092.05     24.67 o 
  -1  -5   5       92.76       93.61      4.00 o 
   0  -5   5     1257.33     1189.29     30.40 o 
   1  -5   5        1.98       19.01      5.42 o 
   2  -5   5        1.29        1.29      1.25 o 
   3  -5   5      264.49      258.51      7.41 o 
   4  -5   5        0.86       -2.12      3.37 o 
   5  -5   5        0.40       -5.25      5.25 o 
  -5  -4   5        4.40        0.61      4.24 o 
  -4  -4   5      455.31      421.71     17.93 o 
  -3  -4   5        4.19        8.47      2.63 o 
  -2  -4   5      219.34      265.31      6.99 o 
  -1  -4   5     1216.55     1475.77     27.52 o 
   0  -4   5      966.10     1100.57     25.61 o 
   1  -4   5      337.67      279.22      6.09 o 
   2  -4   5      366.50      311.96     11.95 o 
   3  -4   5      643.57      679.71     16.22 o 
   4  -4   5       45.32       48.08      5.89 o 
   5  -4   5       20.98       34.51      5.36 o 
   6  -4   5       15.13       10.64      8.54 o 
  -5  -3   5       76.11       69.39      7.19 o 
  -4  -3   5        8.83        6.18      3.43 o 
  -3  -3   5      387.16      443.97     11.11 o 
  -2  -3   5      231.46      186.88      8.20 o 
  -1  -3   5      797.01      789.79     14.78 o 
   0  -3   5       43.61       54.25      3.31 o 
   1  -3   5       47.38       39.70      1.97 o 
   2  -3   5        0.31       -0.15      1.41 o 
   3  -3   5       59.15       51.91      4.51 o 
   4  -3   5       99.74       30.54     15.73 o 
   5  -3   5        7.19       10.85      2.68 o 
   6  -3   5        4.95        9.02      5.62 o 
  -6  -2   5       28.45       32.85      6.38 o 
  -5  -2   5       35.35       39.69      9.36 o 
  -4  -2   5       24.22       28.08      4.38 o 
  -3  -2   5      837.10      736.73     15.46 o 
  -2  -2   5      383.94      425.41     30.60 o 
  -1  -2   5      598.87      660.57     11.32 o 
   0  -2   5     1421.08     1275.54     18.98 o 
   1  -2   5      388.15      329.81      8.48 o 
   2  -2   5       12.42       28.11      4.48 o 
   3  -2   5     1174.83     1204.59     26.65 o 
   4  -2   5       55.32       61.43      7.64 o 
   5  -2   5      178.16      182.65     13.14 o 
   6  -2   5        0.02       -6.38      7.35 o 
  -6  -1   5       50.66       55.16      7.93 o 
  -5  -1   5       16.95       17.92      9.59 o 
  -4  -1   5       59.46       62.76      4.55 o 
  -3  -1   5       42.47       46.67      4.95 o 
  -2  -1   5       19.89       17.30      2.53 o 
  -1  -1   5       37.41       29.72      2.03 o 
   0  -1   5      170.75      147.54      5.64 o 
   1  -1   5      387.36      408.01      7.37 o 
   2  -1   5      659.68      548.06     30.08 o 
   3  -1   5      124.46      122.10      4.79 o 
   4  -1   5      120.83      136.06      7.89 o 
   5  -1   5      187.16      105.86     62.95 o 
   6  -1   5       21.65       30.15      5.81 o 
  -6   0   5       42.07       27.93      6.21 o 
  -5   0   5      167.03      145.67     11.37 o 
  -4   0   5       19.00       17.71      2.58 o 
  -3   0   5      654.36      627.30     17.86 o 
  -2   0   5     1099.20     1095.78     25.17 o 
  -1   0   5      239.06      230.80      9.37 o 
   0   0   5     5508.10     5189.25     78.59 o 
   1   0   5     1283.72     1426.64     20.30 o 
   2   0   5     1928.84     1792.10     29.14 o 
   3   0   5       82.56       95.36      4.57 o 
   4   0   5      531.91      565.54     25.50 o 
   5   0   5       23.57       16.20      4.72 o 
   6   0   5       17.36       42.54     19.70 o 
  -6   1   5        2.73        3.52      4.70 o 
  -5   1   5        9.72       12.17      4.26 o 
  -4   1   5        0.29        1.54      1.73 o 
  -3   1   5       42.35       42.04      3.89 o 
  -2   1   5      136.68      125.80      8.18 o 
  -1   1   5        0.16        1.14      0.71 o 
   0   1   5     1417.08     1398.16     23.64 o 
   1   1   5     1452.48     1387.64     18.86 o 
   2   1   5     1225.04     1317.54     30.60 o 
   3   1   5     2237.66     2204.11     40.98 o 
   4   1   5      280.75      266.29      8.42 o 
   5   1   5       51.35       36.86     10.09 o 
   6   1   5        3.46       19.64      8.45 o 
  -6   2   5       10.85        9.91      5.25 o 
  -5   2   5       27.24       29.48      8.92 o 
  -4   2   5      202.06      210.55     10.15 o 
  -3   2   5      694.52      714.56     15.74 o 
  -2   2   5      374.31      385.04     39.99 o 
  -1   2   5       48.44       19.32      1.32 o 
   0   2   5      788.24      772.61     22.22 o 
   1   2   5      811.02      725.23     18.12 o 
   2   2   5       50.63       73.21      2.66 o 
   3   2   5      707.73      750.62     14.43 o 
   4   2   5       17.02       24.62      6.48 o 
   5   2   5       24.18       26.63      4.90 o 
   6   2   5        9.67       13.15      4.93 o 
  -6   3   5        0.17        1.82      5.73 o 
  -5   3   5        0.75        5.46      2.42 o 
  -4   3   5       38.81       39.97      3.40 o 
  -3   3   5      104.23      112.73      4.60 o 
  -2   3   5      556.43      491.91     10.37 o 
  -1   3   5      895.86      862.85     13.44 o 
   0   3   5     3025.32     2844.41     64.45 o 
   1   3   5        0.76        2.44      2.49 o 
   2   3   5       24.16       18.15      2.04 o 
   3   3   5       12.25       13.62      3.08 o 
   4   3   5        4.54        7.59      3.99 o 
   5   3   5       55.35       41.76      5.86 o 
   6   3   5        7.93       12.17      4.97 o 
  -6   4   5      105.26      109.46     17.69 o 
  -5   4   5       31.73       35.78      4.60 o 
  -4   4   5      890.59      908.81     55.88 o 
  -3   4   5       21.24       34.39      4.55 o 
  -2   4   5      224.75      177.69      4.48 o 
  -1   4   5       42.88       61.12      2.65 o 
   0   4   5     7010.02     6837.88    113.57 o 
   1   4   5      429.88      456.50      7.56 o 
   2   4   5      468.67      486.51     13.28 o 
   3   4   5       66.90       58.89     11.07 o 
   4   4   5      399.06      378.63     16.26 o 
   5   4   5      151.90      150.67     10.04 o 
   6   4   5        4.19       14.03     16.27 o 
  -6   5   5        2.94        4.51      6.50 o 
  -5   5   5        8.68       10.82      2.72 o 
  -4   5   5       23.05       31.99      3.20 o 
  -3   5   5      206.56      241.89      8.06 o 
  -2   5   5       53.47       65.71      2.63 o 
  -1   5   5      178.75      135.93      6.13 o 
   0   5   5     2913.50     3342.40     46.97 o 
   1   5   5      101.10       91.14      4.50 o 
   2   5   5        5.29        7.54      1.02 o 
   3   5   5       61.86       77.31      5.74 o 
   4   5   5     1512.63     1560.93     51.58 o 
   5   5   5      151.88      140.11     10.06 o 
   6   5   5       96.29       91.10      9.73 o 
  -5   6   5      166.76      160.08      7.59 o 
  -4   6   5        4.16        3.88      3.42 o 
  -3   6   5      384.91      404.47     13.78 o 
  -2   6   5     1966.80     1996.97     42.32 o 
  -1   6   5      684.27      627.11     11.25 o 
   0   6   5        4.44       16.78      1.64 o 
   1   6   5     1328.03     1455.34     23.81 o 
   2   6   5       76.18      109.54      6.90 o 
   3   6   5       96.93       99.51      6.68 o 
   4   6   5       19.30       31.09      5.03 o 
   5   6   5        0.36        1.73      7.53 o 
   6   6   5       12.08        9.13      5.33 o 
  -5   7   5       16.09       24.12      7.86 o 
  -4   7   5       83.50       89.33      4.46 o 
  -3   7   5        7.09        3.14      1.98 o 
  -2   7   5      793.25      845.87     16.49 o 
  -1   7   5       48.80       39.53      2.10 o 
   0   7   5      783.35      692.46     12.07 o 
   1   7   5      152.71      101.23      3.22 o 
   2   7   5        7.57       24.31      2.09 o 
   3   7   5      591.60      622.40     21.84 o 
   4   7   5       75.76       76.75     10.89 o 
   5   7   5       31.68       34.96      5.86 o 
   6   7   5       13.39        7.59      5.38 o 
  -5   8   5        4.35       19.91      8.32 o 
  -4   8   5        0.26        1.68      3.94 o 
  -3   8   5      162.13      140.73      5.29 o 
  -2   8   5        7.73       17.86      1.83 o 
  -1   8   5      793.91      823.10     16.09 o 
   0   8   5      151.73      115.65      4.32 o 
   1   8   5       41.97       50.30      2.98 o 
   2   8   5        1.24        0.52      1.12 o 
   3   8   5        1.16        4.74      3.63 o 
   4   8   5       92.95       98.91      8.32 o 
   5   8   5        6.93        7.21      4.43 o 
  -5   9   5        2.25       -1.22      4.89 o 
  -4   9   5      134.68      134.14     11.25 o 
  -3   9   5       14.13       21.02      3.85 o 
  -2   9   5      521.23      509.59     22.00 o 
  -1   9   5       49.51       37.67      2.08 o 
   0   9   5     1148.90     1072.63     20.24 o 
   1   9   5       80.85      104.47      4.44 o 
   2   9   5      184.81      215.89      6.77 o 
   3   9   5       13.74       20.94      4.34 o 
   4   9   5        2.76        6.82      6.50 o 
   5   9   5       50.06       45.39      9.80 o 
  -5  10   5       16.17        8.14      5.53 o 
  -4  10   5       58.35       66.01     12.63 o 
  -3  10   5       63.79       49.93      5.79 o 
  -2  10   5       24.70       21.34      4.85 o 
  -1  10   5       15.46       13.20      3.20 o 
   0  10   5       89.56       98.57      5.55 o 
   1  10   5      315.34      349.77      9.13 o 
   2  10   5        0.03        3.93      2.08 o 
   3  10   5       74.09       91.90      7.17 o 
   4  10   5       20.16       20.12      4.77 o 
   5  10   5        6.21        8.04      4.65 o 
  -5  11   5       33.47       42.63      8.82 o 
  -4  11   5        6.75        7.16      4.04 o 
  -3  11   5      183.84      202.60     11.22 o 
  -2  11   5       63.21       72.82      6.68 o 
  -1  11   5      510.27      513.36     18.23 o 
   0  11   5      266.91      232.02      6.96 o 
   1  11   5      127.95      183.43      6.65 o 
   2  11   5      148.64      129.97      5.31 o 
   3  11   5        0.02        1.54      2.95 o 
   4  11   5      117.69      108.20      9.35 o 
   5  11   5       18.06       23.40      6.23 o 
  -4  12   5        5.48       21.99     11.18 o 
  -3  12   5       12.41        8.62      4.41 o 
  -2  12   5        7.23       16.98      4.52 o 
  -1  12   5       15.87       21.76      4.24 o 
   0  12   5      561.03      583.75     14.41 o 
   1  12   5      187.41      203.88      7.54 o 
   2  12   5        4.19       13.59      2.65 o 
   3  12   5      162.89      136.95      9.02 o 
   4  12   5        5.75       10.61      4.49 o 
  -4  13   5       17.71       15.78      6.14 o 
  -3  13   5       86.29       70.59      7.98 o 
  -2  13   5        4.08        3.40      3.56 o 
  -1  13   5       87.00       97.95      7.42 o 
   0  13   5       44.87       32.84      8.74 o 
   1  13   5        4.91        9.33      2.57 o 
   2  13   5        0.54        7.88      7.09 o 
   3  13   5        0.12       -3.73      3.73 o 
   4  13   5        4.61       10.25      5.24 o 
  -3  14   5        1.87       16.02     10.15 o 
  -2  14   5        1.71        3.48      3.84 o 
  -1  14   5       40.73       59.60      7.15 o 
   0  14   5       62.15       62.45      6.56 o 
   1  14   5       75.84       77.41      6.79 o 
   2  14   5       66.89       54.46      6.09 o 
   3  14   5        0.09       -1.47      3.22 o 
  -3  15   5        1.24       -2.34      4.07 o 
  -2  15   5       31.44       31.78      6.46 o 
  -1  15   5        7.42       18.80      5.21 o 
   0  15   5        6.00       14.14      8.40 o 
   1  15   5       10.20       11.52      9.57 o 
   2  15   5       19.36       23.01      8.09 o 
   3  15   5        8.45        2.85      3.75 o 
  -2  16   5        0.03        3.95      4.36 o 
  -1  16   5       20.77       15.27      5.23 o 
   0  16   5       36.81       37.56      8.41 o 
   1  16   5       43.20       33.28      5.47 o 
   2  16   5       55.00       64.17     11.30 o 
  -1  17   5        5.26        8.32      5.16 o 
   0  17   5       45.47       54.96      7.63 o 
   1  17   5        5.51        5.22      6.16 o 
  -1 -13   6        9.93       19.89     10.50 o 
   0 -13   6        9.32       18.68     10.41 o 
   1 -13   6        0.67        4.92      5.09 o 
   2 -13   6       68.80       74.27      9.55 o 
  -2 -12   6        8.70        9.33      6.01 o 
  -1 -12   6        5.57       11.75      5.16 o 
   0 -12   6       31.39       27.86      6.41 o 
   1 -12   6        0.80        2.04      7.15 o 
   2 -12   6        5.55       -0.97      4.84 o 
   3 -12   6        1.20       -3.34      4.84 o 
  -3 -11   6       15.38       17.14      4.88 o 
  -2 -11   6        1.35        2.72      2.96 o 
  -1 -11   6       96.68       93.11     12.66 o 
   0 -11   6       24.96       36.95      6.53 o 
   1 -11   6       93.33      114.40     10.02 o 
   2 -11   6       18.33       36.04      6.43 o 
   3 -11   6      110.57      127.93     11.55 o 
  -3 -10   6       44.87       34.05      5.71 o 
  -2 -10   6        4.73       12.73      3.39 o 
  -1 -10   6       48.00       48.25      4.18 o 
   0 -10   6       16.66       27.72      5.00 o 
   1 -10   6        0.13        5.31      4.31 o 
   2 -10   6       59.00       65.53      7.35 o 
   3 -10   6       69.81       70.94      8.45 o 
   4 -10   6       19.74       36.11      7.86 o 
  -4  -9   6       47.32       43.08      7.69 o 
  -3  -9   6       38.34       33.31      5.73 o 
  -2  -9   6      100.86      105.15      6.08 o 
  -1  -9   6       62.25       67.10      4.73 o 
   0  -9   6      129.17      116.04      5.32 o 
   1  -9   6      191.76      198.53     12.50 o 
   2  -9   6       20.89       17.69      4.55 o 
   3  -9   6        4.79       -0.60      3.48 o 
   4  -9   6        6.65       12.48      5.13 o 
  -4  -8   6       21.78       20.98      5.12 o 
  -3  -8   6        3.66        1.06      3.13 o 
  -2  -8   6        4.45       12.12      2.96 o 
  -1  -8   6       27.84       22.05      4.68 o 
   0  -8   6      174.13      163.63      6.68 o 
   1  -8   6      205.31      231.07     22.26 o 
   2  -8   6      609.61      646.92     25.31 o 
   3  -8   6       49.96       41.55     13.28 o 
   4  -8   6       90.07       94.23      8.98 o 
  -4  -7   6       18.55       16.65      4.64 o 
  -3  -7   6       63.21       71.93      4.89 o 
  -2  -7   6      173.14      177.94      7.18 o 
  -1  -7   6       54.44       50.49      4.67 o 
   0  -7   6      210.73      205.71      7.10 o 
   1  -7   6        2.64        2.40      2.50 o 
   2  -7   6        7.02        7.57      5.81 o 
   3  -7   6        9.75       13.21     10.41 o 
   4  -7   6        4.41        3.88      8.03 o 
   5  -7   6        4.92        5.47      7.70 o 
  -5  -6   6       19.95       20.20     10.78 o 
  -4  -6   6       74.58       68.94      7.32 o 
  -3  -6   6       11.99       14.62      2.98 o 
  -2  -6   6       68.67       62.35      4.01 o 
  -1  -6   6       48.13       52.16      5.04 o 
   0  -6   6       32.27       42.67      4.52 o 
   1  -6   6      270.05      283.07      7.83 o 
   2  -6   6        0.02        3.64      7.39 o 
   3  -6   6      510.85      551.10     22.65 o 
   4  -6   6       53.15       76.37     20.09 o 
   5  -6   6       29.44       33.11     10.92 o 
  -5  -5   6       19.58       24.62      5.47 o 
  -4  -5   6       14.06       18.09      4.47 o 
  -3  -5   6      311.27      352.34     10.92 o 
  -2  -5   6      130.28      113.34      7.01 o 
  -1  -5   6      393.96      401.94     10.59 o 
   0  -5   6      537.52      581.31     17.36 o 
   1  -5   6      116.24      115.60      9.35 o 
   2  -5   6        0.49        0.57      2.41 o 
   3  -5   6        7.63        7.50      4.65 o 
   4  -5   6        4.31        7.79      7.73 o 
   5  -5   6        0.94        6.66      4.72 o 
  -5  -4   6        6.15        2.56      3.96 o 
  -4  -4   6        1.49        2.73      3.24 o 
  -3  -4   6       33.58       29.22      5.23 o 
  -2  -4   6      150.54      176.40      8.21 o 
  -1  -4   6       36.73       43.17      3.10 o 
   0  -4   6      778.22      728.26     14.57 o 
   1  -4   6      307.65      309.85      7.13 o 
   2  -4   6      605.13      590.59     14.69 o 
   3  -4   6      404.21      426.14     11.42 o 
   4  -4   6      196.56      180.68      6.90 o 
   5  -4   6       30.90       39.62      7.90 o 
  -5  -3   6       13.05       19.92      5.13 o 
  -4  -3   6       64.57       67.86      7.81 o 
  -3  -3   6      533.93      547.08     13.58 o 
  -2  -3   6       98.23       86.46      5.30 o 
  -1  -3   6      153.00      148.85      4.58 o 
   0  -3   6       31.65       15.76      1.64 o 
   1  -3   6      194.60      204.64     18.70 o 
   2  -3   6      152.42      129.68      5.64 o 
   3  -3   6       96.83       53.00      9.42 o 
   4  -3   6        8.10        2.33      2.57 o 
   5  -3   6        0.04        9.61      8.39 o 
   6  -3   6       22.48       40.54      8.31 o 
  -5  -2   6       80.54       74.22      7.11 o 
  -4  -2   6       29.19       22.37      4.12 o 
  -3  -2   6      880.84      907.50     27.35 o 
  -2  -2   6       25.73       33.61      2.52 o 
  -1  -2   6     1357.82     1489.15     25.02 o 
   0  -2   6      205.63      128.44      5.23 o 
   1  -2   6       18.10       20.24      2.42 o 
   2  -2   6     1402.06     1400.03     35.49 o 
   3  -2   6      150.93      134.24      5.94 o 
   4  -2   6       60.27       77.78      6.16 o 
   5  -2   6       30.81       40.62      6.12 o 
   6  -2   6       22.80       27.72     10.18 o 
  -6  -1   6       16.51       31.13      7.19 o 
  -5  -1   6       20.47       24.58     10.43 o 
  -4  -1   6       16.56       20.84      2.81 o 
  -3  -1   6       60.00       55.90      5.34 o 
  -2  -1   6      260.02      278.02      7.91 o 
  -1  -1   6      202.45      186.63      4.16 o 
   0  -1   6      848.91      838.47     12.41 o 
   1  -1   6      365.95      460.09      8.45 o 
   2  -1   6       92.18      133.88      7.17 o 
   3  -1   6       41.91       33.18      2.98 o 
   4  -1   6       75.92       77.17      4.93 o 
   5  -1   6       19.54       13.29      3.40 o 
   6  -1   6        0.11       13.56      8.74 o 
  -6   0   6       54.06       46.77      7.38 o 
  -5   0   6       95.46       85.38      8.46 o 
  -4   0   6      374.62      386.38     11.08 o 
  -3   0   6      789.99      793.48     70.23 o 
  -2   0   6     1373.98     1488.24     34.32 o 
  -1   0   6     1171.76     1262.40     17.46 o 
   0   0   6      391.94      381.71      5.16 o 
   1   0   6     1039.77     1432.12     22.06 o 
   2   0   6        1.28       15.26      1.84 o 
   3   0   6      306.31      287.59      9.70 o 
   4   0   6      617.05      649.01     19.65 o 
   5   0   6       27.48       40.36     11.41 o 
   6   0   6        8.98       23.14     12.42 o 
  -6   1   6        1.91        3.11      4.18 o 
  -5   1   6        6.89        8.10      3.99 o 
  -4   1   6       13.81       11.50      6.34 o 
  -3   1   6       31.57       23.60      2.40 o 
  -2   1   6      423.07      416.13     19.15 o 
  -1   1   6        0.34        0.24      0.81 o 
   0   1   6      234.30      232.60      3.60 o 
   1   1   6     1900.73     2010.32     29.35 o 
   2   1   6      239.30      188.64      8.30 o 
   3   1   6      412.76      368.20     10.93 o 
   4   1   6      669.84      620.91     16.35 o 
   5   1   6      487.80      464.58     20.43 o 
   6   1   6       57.32       56.82      7.58 o 
  -6   2   6       17.69       25.53      5.69 o 
  -5   2   6      114.89      109.74     14.68 o 
  -4   2   6      169.67      181.72      6.67 o 
  -3   2   6        2.19        6.19      1.84 o 
  -2   2   6     3300.51     3682.62     61.15 o 
  -1   2   6      368.44      336.96      8.17 o 
   0   2   6      561.94      480.80     10.60 o 
   1   2   6     3080.42     3062.63     55.25 o 
   2   2   6      657.93      755.02     34.49 o 
   3   2   6      464.34      421.08      9.85 o 
   4   2   6      282.30      299.66     13.63 o 
   5   2   6       34.33       52.71      8.12 o 
   6   2   6        5.90        2.34      4.07 o 
  -6   3   6        0.18       -2.50      7.01 o 
  -5   3   6        4.86        4.97      2.79 o 
  -4   3   6        7.08        6.51      4.24 o 
  -3   3   6      341.17      346.10      9.38 o 
  -2   3   6        8.99       -0.30      1.46 o 
  -1   3   6     2185.34     2163.16     39.20 o 
   0   3   6      345.06      316.53      7.31 o 
   1   3   6      469.07      408.48     19.53 o 
   2   3   6     1030.38      976.04     28.04 o 
   3   3   6      473.19      490.21      9.76 o 
   4   3   6      828.38      851.27     29.47 o 
   5   3   6        0.44        5.16      3.75 o 
   6   3   6       42.04       42.61      7.05 o 
  -6   4   6        0.54        2.21      7.35 o 
  -5   4   6       13.20       19.74      5.63 o 
  -4   4   6      112.39      104.89     10.21 o 
  -3   4   6     1175.13     1189.70     26.26 o 
  -2   4   6     1068.71      841.12     62.33 o 
  -1   4   6     2262.35     2361.57     44.35 o 
   0   4   6      401.42      519.26     18.49 o 
   1   4   6      575.73      545.13     12.66 o 
   2   4   6       67.90       74.56      2.66 o 
   3   4   6        0.28        1.24      1.53 o 
   4   4   6        2.71       -0.62      3.89 o 
   5   4   6       10.64       14.16      4.63 o 
   6   4   6        5.98        4.45      4.49 o 
  -6   5   6        0.38       -7.26      7.26 o 
  -5   5   6        5.49        6.01      2.61 o 
  -4   5   6       37.80       51.93      3.88 o 
  -3   5   6       15.25       12.70      2.38 o 
  -2   5   6     1350.06     1343.52     24.32 o 
  -1   5   6      140.34      210.66      6.26 o 
   0   5   6     1825.78     1695.58     31.71 o 
   1   5   6        4.16       -0.70      1.07 o 
   2   5   6      215.55      207.90      4.65 o 
   3   5   6       39.25       59.22      5.43 o 
   4   5   6      314.68      314.00     14.96 o 
   5   5   6       25.00       38.62      9.25 o 
   6   5   6       54.57       59.15      8.19 o 
  -5   6   6       98.53       85.47      5.74 o 
  -4   6   6       13.37       22.01      3.58 o 
  -3   6   6      473.50      414.62     10.85 o 
  -2   6   6      449.57      526.98     11.35 o 
  -1   6   6      140.95      128.12      5.00 o 
   0   6   6      134.40      178.20      9.63 o 
   1   6   6        2.22       -0.14      1.01 o 
   2   6   6       13.25        2.05      2.31 o 
   3   6   6       69.62       90.41      6.43 o 
   4   6   6       49.02       59.50      6.49 o 
   5   6   6       21.43       11.00      8.65 o 
   6   6   6        4.01        9.98      5.14 o 
  -5   7   6       44.55       47.29      6.50 o 
  -4   7   6       65.97       72.04      4.41 o 
  -3   7   6      189.97      197.42      8.87 o 
  -2   7   6      427.18      431.18      9.86 o 
  -1   7   6      910.47      919.82     16.64 o 
   0   7   6     1190.46     1020.21     18.01 o 
   1   7   6      121.46       99.43      3.23 o 
   2   7   6        4.25        8.66      2.09 o 
   3   7   6      359.18      407.74     16.15 o 
   4   7   6        1.81       13.09      4.20 o 
   5   7   6      272.53      226.34     21.15 o 
   6   7   6        1.18       21.84     17.20 o 
  -5   8   6        0.58        0.54      3.15 o 
  -4   8   6      112.67       92.30      5.97 o 
  -3   8   6      296.54      289.77      8.66 o 
  -2   8   6       92.28      102.92      3.97 o 
  -1   8   6       43.65       52.42      3.11 o 
   0   8   6       23.84       51.35      2.76 o 
   1   8   6       53.35       65.66      3.16 o 
   2   8   6      122.15      144.43      4.58 o 
   3   8   6       75.73       62.40      9.30 o 
   4   8   6       64.35       64.74      7.15 o 
   5   8   6        7.71       16.98      5.00 o 
  -5   9   6       15.98       21.02      6.35 o 
  -4   9   6        4.06        4.75      3.38 o 
  -3   9   6      249.94      235.79     13.75 o 
  -2   9   6      246.90      249.01      7.79 o 
  -1   9   6      292.91      240.71     27.88 o 
   0   9   6      350.81      315.38     12.39 o 
   1   9   6       67.56       57.82      3.20 o 
   2   9   6       70.96      110.00      8.08 o 
   3   9   6       49.26       37.98      5.33 o 
   4   9   6      189.72      218.30     12.59 o 
   5   9   6        0.27        1.95      3.78 o 
  -5  10   6        1.10       -2.07      5.53 o 
  -4  10   6       30.76       35.81      5.27 o 
  -3  10   6        9.50        9.94      5.05 o 
  -2  10   6       22.59       26.29      3.91 o 
  -1  10   6       41.93       47.32      3.62 o 
   0  10   6      636.58      613.05     13.91 o 
   1  10   6      381.44      401.48     10.52 o 
   2  10   6      104.16       83.30      5.67 o 
   3  10   6      361.48      391.23     17.49 o 
   4  10   6        1.43        1.30      9.77 o 
   5  10   6       34.67       42.94      9.83 o 
  -5  11   6        6.91       13.67      5.49 o 
  -4  11   6       54.61       41.31      7.15 o 
  -3  11   6      346.58      370.01     16.32 o 
  -2  11   6        3.99       15.95      3.72 o 
  -1  11   6      797.12      800.64     23.92 o 
   0  11   6      279.41      243.53      7.37 o 
   1  11   6      108.21      142.47      6.86 o 
   2  11   6        4.75        5.22      2.69 o 
   3  11   6        0.60       -0.48      4.77 o 
   4  11   6        6.89        7.56      4.10 o 
   5  11   6        0.41       -2.48      4.10 o 
  -4  12   6       28.71       25.68      9.26 o 
  -3  12   6        3.71        2.90      3.44 o 
  -2  12   6       87.17       87.67     10.93 o 
  -1  12   6        7.50        6.62      3.35 o 
   0  12   6      206.59      182.51      6.61 o 
   1  12   6       48.28       62.47      4.61 o 
   2  12   6      177.46      193.63      8.94 o 
   3  12   6        4.26        6.43      6.69 o 
   4  12   6      106.91      104.39     17.69 o 
  -4  13   6       36.28       32.51      6.41 o 
  -3  13   6        0.08        4.59      3.88 o 
  -2  13   6       39.19       44.57      5.87 o 
  -1  13   6       12.87       17.34      9.62 o 
   0  13   6      314.03      326.05     14.35 o 
   1  13   6      117.40       95.33      5.03 o 
   2  13   6        0.63        7.97      7.80 o 
   3  13   6       15.75       11.77      4.15 o 
   4  13   6       11.33       12.17      4.87 o 
  -3  14   6       39.93       34.44      7.18 o 
  -2  14   6        0.00       -1.69      3.43 o 
  -1  14   6       10.61        4.74      4.17 o 
   0  14   6       88.03       64.03     13.03 o 
   1  14   6        5.33       12.32      2.39 o 
   2  14   6      143.10      125.81      8.55 o 
   3  14   6       19.80        5.40      4.09 o 
   4  14   6       69.35       64.67      8.79 o 
  -3  15   6        2.14        6.16      4.62 o 
  -2  15   6       10.58       10.29      4.69 o 
  -1  15   6       33.80       29.17      7.85 o 
   0  15   6       34.21       37.95      5.62 o 
   1  15   6        0.82        1.84      2.90 o 
   2  15   6        2.82       -0.08      3.02 o 
   3  15   6        2.73        0.22      3.22 o 
  -2  16   6       26.09       45.89     15.77 o 
  -1  16   6       40.07       53.62     12.05 o 
   0  16   6        2.36       -0.57      5.55 o 
   1  16   6       97.57       68.55      6.97 o 
   2  16   6        1.33      233.09     21.13 o 
  -1  17   6        1.13        1.35      4.59 o 
   0  17   6        2.13        4.78      5.01 o 
   1  17   6        0.04        0.77      5.47 o 
   0 -13   7        0.00        3.69      4.74 o 
   1 -13   7       40.37       71.79     18.19 o 
  -1 -12   7       40.87       37.01      7.18 o 
   0 -12   7        6.63       24.26     17.86 o 
   1 -12   7        0.90       12.25      5.40 o 
   2 -12   7       71.84       85.11      9.80 o 
  -2 -11   7       37.32       53.36      6.33 o 
  -1 -11   7        3.69        2.10      9.43 o 
   0 -11   7       65.34       46.58      8.32 o 
   1 -11   7       86.17       91.69     20.95 o 
   2 -11   7       27.90       30.41      6.49 o 
   3 -11   7       14.78       14.00      7.43 o 
  -3 -10   7        0.64       -4.23      4.23 o 
  -2 -10   7        4.45       25.74     20.05 o 
  -1 -10   7       15.49       23.01      3.68 o 
   0 -10   7       73.31       67.01      7.69 o 
   1 -10   7        6.66        1.96      3.82 o 
   2 -10   7       15.47        8.15      7.82 o 
   3 -10   7       28.75       41.40     11.58 o 
  -4  -9   7       27.82       25.25      6.31 o 
  -3  -9   7        0.82        1.50      6.27 o 
  -2  -9   7       73.63       81.53      6.01 o 
  -1  -9   7       14.07       18.72      3.27 o 
   0  -9   7      108.70      111.08      6.00 o 
   1  -9   7        7.26       20.30     14.40 o 
   2  -9   7       12.54       22.67      5.25 o 
   3  -9   7       39.24       44.04     12.77 o 
   4  -9   7        5.86       16.11      5.63 o 
  -4  -8   7       36.34       29.59      5.62 o 
  -3  -8   7        2.93       12.74      7.26 o 
  -2  -8   7        9.46       12.18      5.19 o 
  -1  -8   7       23.30       30.73      6.54 o 
   0  -8   7        6.12        8.38      2.41 o 
   1  -8   7      243.72      287.36     18.51 o 
   2  -8   7        0.64        4.64      4.24 o 
   3  -8   7      179.88      172.38     18.39 o 
   4  -8   7        9.81        3.88      4.55 o 
  -4  -7   7        6.03       12.41      9.29 o 
  -3  -7   7      278.08      254.80     12.21 o 
  -2  -7   7       58.77       56.88      4.65 o 
  -1  -7   7      215.17      220.76      7.97 o 
   0  -7   7       77.23       73.23      5.90 o 
   1  -7   7       21.32       29.80      4.85 o 
   2  -7   7       22.01       20.66      6.75 o 
   3  -7   7        0.77       -1.71      3.37 o 
   4  -7   7       10.82        8.33      4.90 o 
   5  -7   7        3.67        9.62     10.49 o 
  -5  -6   7        0.31        1.26      4.44 o 
  -4  -6   7        5.75        4.57      9.57 o 
  -3  -6   7        5.55       17.06      4.01 o 
  -2  -6   7      104.96      116.43      5.76 o 
  -1  -6   7       11.94       26.83      8.70 o 
   0  -6   7      222.75      206.35      9.68 o 
   1  -6   7      273.80      268.82     13.41 o 
   2  -6   7      629.18      611.74     25.22 o 
   3  -6   7      102.64       99.63      9.25 o 
   4  -6   7        6.86        7.80      5.36 o 
   5  -6   7       78.43       79.83     13.11 o 
  -5  -5   7        5.48        2.05      3.83 o 
  -4  -5   7      164.98      185.54     10.91 o 
  -3  -5   7      117.25      130.11      7.83 o 
  -2  -5   7       15.35       34.29      3.66 o 
  -1  -5   7      226.61      235.77      7.75 o 
   0  -5   7       17.58       22.54      2.66 o 
   1  -5   7      124.87      126.12      4.86 o 
   2  -5   7      487.06      488.14     12.49 o 
   3  -5   7       18.77       18.47      4.24 o 
   4  -5   7       13.93       12.27      4.86 o 
   5  -5   7       26.89       30.86     10.80 o 
  -5  -4   7       18.27       10.46      5.06 o 
  -4  -4   7       19.62       24.02      9.53 o 
  -3  -4   7      135.81      156.24      8.52 o 
  -2  -4   7       51.20       62.46      3.90 o 
  -1  -4   7        2.24        3.55      3.89 o 
   0  -4   7      330.45      258.52     12.01 o 
   1  -4   7        2.43        0.25      7.30 o 
   2  -4   7        5.28        4.16      2.69 o 
   3  -4   7       56.15       47.58      3.89 o 
   4  -4   7      351.24      352.80     15.58 o 
   5  -4   7       21.84       13.05      5.25 o 
  -5  -3   7        2.69       -3.28      3.82 o 
  -4  -3   7        3.29        6.58      5.35 o 
  -3  -3   7        3.58       -2.35      2.80 o 
  -2  -3   7        0.11        2.38      2.55 o 
  -1  -3   7       99.48       83.32      3.89 o 
   0  -3   7      353.80      348.89     10.37 o 
   1  -3   7      132.75      146.93     13.15 o 
   2  -3   7      231.38      248.54     14.84 o 
   3  -3   7        5.88       14.05      5.67 o 
   4  -3   7       43.67       55.37     10.17 o 
   5  -3   7       38.13       47.93      7.06 o 
  -5  -2   7       22.68       17.83      4.87 o 
  -4  -2   7       81.29       88.21      5.08 o 
  -3  -2   7      985.92     1084.99     33.79 o 
  -2  -2   7       26.03       25.42      2.44 o 
  -1  -2   7      604.36      672.31     12.69 o 
   0  -2   7      653.49      633.46     18.54 o 
   1  -2   7      240.53      208.44      5.47 o 
   2  -2   7      761.36      806.57     21.49 o 
   3  -2   7      313.93      322.66     10.07 o 
   4  -2   7      746.42      738.77     20.85 o 
   5  -2   7        3.69        5.86      2.91 o 
   6  -2   7        0.20        8.57      7.97 o 
  -5  -1   7        8.99        7.21      6.27 o 
  -4  -1   7        0.87        1.30      2.58 o 
  -3  -1   7       20.75       26.88      4.19 o 
  -2  -1   7       45.13       40.11      2.74 o 
  -1  -1   7        0.00        4.02      1.26 o 
   0  -1   7      365.57      358.38      7.73 o 
   1  -1   7      327.73      382.14     11.79 o 
   2  -1   7       28.17       28.37      2.42 o 
   3  -1   7       30.69       23.96      3.14 o 
   4  -1   7      435.13      391.73     13.08 o 
   5  -1   7       44.37       31.91      4.60 o 
   6  -1   7        0.76        2.72      7.23 o 
  -5   0   7        0.00        2.25      3.92 o 
  -4   0   7      447.40      463.98     18.91 o 
  -3   0   7      414.97      346.09      9.32 o 
  -2   0   7     2886.81     3080.48     53.75 o 
  -1   0   7      110.79      151.03      3.81 o 
   0   0   7       19.54       13.82      1.53 o 
   1   0   7     3710.55     3934.45     61.55 o 
   2   0   7      516.17      585.06     12.34 o 
   3   0   7      390.71      371.85     10.61 o 
   4   0   7        6.55       13.67      3.30 o 
   5   0   7       69.38       58.40      6.52 o 
   6   0   7        0.33       -5.07      5.07 o 
  -6   1   7       13.54        9.93      8.31 o 
  -5   1   7        3.24        5.46      4.21 o 
  -4   1   7       14.87       16.15      6.15 o 
  -3   1   7       14.55       21.72      3.82 o 
  -2   1   7     1002.55      997.10     40.22 o 
  -1   1   7       93.93      120.61      4.84 o 
   0   1   7      392.22      386.11      9.50 o 
   1   1   7      372.89      383.96      7.20 o 
   2   1   7     1415.38     1356.28     24.85 o 
   3   1   7       31.26       26.12      2.90 o 
   4   1   7      893.28      927.57     23.96 o 
   5   1   7       20.57       23.58      5.09 o 
   6   1   7       84.60       81.01     16.59 o 
  -6   2   7       65.83       49.98      6.96 o 
  -5   2   7       69.78       62.46      6.37 o 
  -4   2   7        9.75       14.16      3.78 o 
  -3   2   7      548.09      534.52     17.53 o 
  -2   2   7     1427.71     1703.98     29.69 o 
  -1   2   7      175.00      190.30      4.24 o 
   0   2   7      598.30      536.88     12.07 o 
   1   2   7      698.47      694.45     11.04 o 
   2   2   7       99.81      119.04      4.17 o 
   3   2   7      568.57      538.70     12.65 o 
   4   2   7       44.08       44.14      4.32 o 
   5   2   7       12.10       30.53      5.99 o 
   6   2   7        0.01       -0.31      3.64 o 
  -6   3   7        0.07       -1.56      3.75 o 
  -5   3   7       13.61        4.54      3.32 o 
  -4   3   7       12.52       13.05      2.47 o 
  -3   3   7      102.20      108.48      4.57 o 
  -2   3   7      155.96      158.76      5.22 o 
  -1   3   7      257.89      239.63      5.07 o 
   0   3   7      125.27      144.93      2.22 o 
   1   3   7      708.69      643.95     18.04 o 
   2   3   7      762.87      770.67     14.14 o 
   3   3   7     1032.55     1060.86     20.87 o 
   4   3   7      502.43      511.86     20.20 o 
   5   3   7      184.39      176.67     12.35 o 
   6   3   7       16.39        4.88      9.15 o 
  -5   4   7       96.53       97.07      7.39 o 
  -4   4   7       33.34       38.94      3.79 o 
  -3   4   7      532.99      520.86     13.22 o 
  -2   4   7       24.36       20.05      4.98 o 
  -1   4   7      122.73      103.47      2.72 o 
   0   4   7      145.17      150.20      4.51 o 
   1   4   7      458.54      482.87     25.28 o 
   2   4   7       85.68       95.95      3.22 o 
   3   4   7        4.26        2.19      3.59 o 
   4   4   7      115.33      101.67      7.86 o 
   5   4   7        0.47       -0.74      3.42 o 
   6   4   7        7.13        4.53      7.05 o 
  -5   5   7        3.10       -1.44      2.61 o 
  -4   5   7       21.67       39.33      5.92 o 
  -3   5   7       48.80       45.54      3.88 o 
  -2   5   7      801.75      793.62     20.96 o 
  -1   5   7      230.75      253.04     10.67 o 
   0   5   7     2702.01     2647.65     39.81 o 
   1   5   7       30.85       54.98      4.80 o 
   2   5   7      170.94      175.98      6.70 o 
   3   5   7      106.80      112.88      3.17 o 
   4   5   7      576.46      602.70     24.03 o 
   5   5   7      175.33      176.20     27.57 o 
   6   5   7        7.20       20.17     17.49 o 
  -5   6   7       37.86       36.88      4.24 o 
  -4   6   7      206.38      198.48      7.54 o 
  -3   6   7      202.84      186.45      6.70 o 
  -2   6   7      110.28      127.69      4.72 o 
  -1   6   7       84.15      103.20      6.51 o 
   0   6   7        1.25        7.95      3.70 o 
   1   6   7      120.99      162.63      4.37 o 
   2   6   7       54.89       44.20      3.77 o 
   3   6   7        1.78        3.06      8.91 o 
   4   6   7      158.15      179.68     20.34 o 
   5   6   7       35.20       29.49      5.89 o 
   6   6   7        1.71        3.91      7.87 o 
  -5   7   7       40.86       47.34      5.70 o 
  -4   7   7        3.22       -0.39      3.27 o 
  -3   7   7      786.99      771.52     18.89 o 
  -2   7   7      111.09      100.07      4.05 o 
  -1   7   7     1958.20     1997.78     35.44 o 
   0   7   7      614.97      549.18     12.70 o 
   1   7   7        5.31       14.49      1.88 o 
   2   7   7       30.72       35.90      2.94 o 
   3   7   7       56.01       52.99      5.79 o 
   4   7   7       41.67       35.51      5.99 o 
   5   7   7       11.20        3.13      3.95 o 
  -5   8   7        0.21       -0.26      3.68 o 
  -4   8   7      211.03      194.89      7.67 o 
  -3   8   7       65.01       67.15      3.90 o 
  -2   8   7        3.02       10.90      1.97 o 
  -1   8   7      402.21      425.50      9.67 o 
   0   8   7      623.45      639.14     13.14 o 
   1   8   7       92.24      131.82      5.05 o 
   2   8   7       75.17       50.68      3.30 o 
   3   8   7       28.00       20.70      4.50 o 
   4   8   7        2.20       -2.78      3.85 o 
   5   8   7      130.67      153.01     19.53 o 
  -5   9   7       14.62       36.21     12.17 o 
  -4   9   7      104.29       98.32      9.02 o 
  -3   9   7      284.53      287.64     15.40 o 
  -2   9   7        2.24        0.85      2.59 o 
  -1   9   7     1030.36     1067.34     22.15 o 
   0   9   7        8.25       18.64      3.64 o 
   1   9   7      230.07      257.29      7.72 o 
   2   9   7       44.43       66.04      3.51 o 
   3   9   7       31.08       47.58      5.65 o 
   4   9   7      173.27      163.77     18.76 o 
   5   9   7        0.21        7.35      5.09 o 
  -5  10   7        0.07        7.37      4.82 o 
  -4  10   7        4.19        4.62      4.22 o 
  -3  10   7        1.66        2.77      3.13 o 
  -2  10   7        6.01        4.79      3.50 o 
  -1  10   7      831.55      790.97     18.69 o 
   0  10   7        0.44        7.71      3.51 o 
   1  10   7       62.08       88.83      4.43 o 
   2  10   7      379.26      372.93     10.15 o 
   3  10   7       22.03       29.33      4.75 o 
   4  10   7      217.43      253.70     14.41 o 
   5  10   7       27.27       29.61      6.29 o 
  -4  11   7       18.00       15.18      4.34 o 
  -3  11   7       69.51       75.74      6.70 o 
  -2  11   7       92.96      110.37      7.88 o 
  -1  11   7        0.43        2.42      1.79 o 
   0  11   7      939.16      999.66     23.25 o 
   1  11   7      315.02      328.14     13.01 o 
   2  11   7        0.55       -0.43      2.28 o 
   3  11   7      166.99      156.69      9.91 o 
   4  11   7       73.45       64.62      7.49 o 
   5  11   7        0.18        1.92      4.10 o 
  -4  12   7       26.70       13.03      4.70 o 
  -3  12   7       15.08       19.13      4.39 o 
  -2  12   7        8.42       10.56      3.62 o 
  -1  12   7      201.84      175.38      9.05 o 
   0  12   7      960.10      966.84     26.03 o 
   1  12   7      165.10      194.83     10.80 o 
   2  12   7       73.39       92.69      5.48 o 
   3  12   7       92.88      100.61     10.18 o 
   4  12   7       69.19       69.77      9.32 o 
  -4  13   7       44.67       40.74      6.74 o 
  -3  13   7        8.49       15.46      6.61 o 
  -2  13   7       94.14      100.64      8.39 o 
  -1  13   7        2.15        2.03      3.23 o 
   0  13   7        7.87        7.06      2.02 o 
   1  13   7       16.54        9.17      2.51 o 
   2  13   7        1.17        0.61      2.24 o 
   3  13   7        0.78        0.44      3.04 o 
   4  13   7        6.28       13.35      4.87 o 
  -3  14   7        3.22        4.54      3.92 o 
  -2  14   7       27.04       29.81      5.51 o 
  -1  14   7       55.56       65.03      6.72 o 
   0  14   7       41.93       63.90      6.91 o 
   1  14   7      203.98      194.72      7.84 o 
   2  14   7        0.01        9.59      9.02 o 
   3  14   7       79.64       61.65      6.74 o 
   4  14   7       36.41       43.66      7.10 o 
  -3  15   7       34.54       46.28      9.75 o 
  -2  15   7        2.43        9.30      5.89 o 
  -1  15   7       56.48       59.41      6.83 o 
   0  15   7       18.64       19.56      4.67 o 
   1  15   7       12.41        5.27      3.64 o 
   2  15   7        0.04        0.72      2.87 o 
   3  15   7        6.57        1.80      3.63 o 
  -2  16   7       12.98       21.51      6.26 o 
  -1  16   7        7.86       11.51      4.85 o 
   0  16   7       66.13       43.12      6.36 o 
   1  16   7        2.58        6.86      3.86 o 
   2  16   7       27.90       27.44      8.71 o 
  -1  17   7        3.58        6.16      4.73 o 
   0  17   7        7.46        5.80      4.31 o 
   1  17   7        3.66       27.23      8.06 o 
  -1 -12   8        1.96        1.20      3.97 o 
   0 -12   8        5.93       -0.16      4.94 o 
   1 -12   8        0.03        3.61      4.78 o 
  -2 -11   8       44.53       42.62      8.37 o 
  -1 -11   8        5.85       12.62      4.91 o 
   0 -11   8       29.17       17.21      8.31 o 
   1 -11   8       18.86       12.43      5.89 o 
   2 -11   8        2.23        1.11      5.39 o 
  -3 -10   8        0.09        2.71      3.71 o 
  -2 -10   8        7.15        2.82      2.88 o 
  -1 -10   8        2.38        8.26      4.03 o 
   0 -10   8       11.63        7.08      7.39 o 
   1 -10   8       20.72       17.16      7.13 o 
   2 -10   8        4.80        8.74      5.70 o 
   3 -10   8       29.00       25.11      6.54 o 
  -3  -9   8       59.58       58.21      6.55 o 
  -2  -9   8       23.52       21.34      3.50 o 
  -1  -9   8        5.74        6.13      2.91 o 
   0  -9   8       71.00       63.76      6.54 o 
   1  -9   8       51.11       57.43      6.76 o 
   2  -9   8       88.57      105.33      9.13 o 
   3  -9   8        0.51        4.36      4.57 o 
   4  -9   8        0.16       -2.08      5.09 o 
  -4  -8   8        3.14        4.23      5.96 o 
  -3  -8   8        3.93        9.20      4.62 o 
  -2  -8   8        0.01       -2.46      2.46 o 
  -1  -8   8       21.91       33.06      4.83 o 
   0  -8   8      125.65      103.26      5.60 o 
   1  -8   8       37.93       42.01     13.20 o 
   2  -8   8       62.00       57.66      6.86 o 
   3  -8   8      121.15      118.98     11.93 o 
   4  -8   8       21.73       28.67      7.69 o 
  -4  -7   8        8.25        3.38      4.12 o 
  -3  -7   8       25.76       30.11      3.77 o 
  -2  -7   8        3.88        8.41      2.81 o 
  -1  -7   8      188.83      190.12      7.46 o 
   0  -7   8       10.58       13.12      4.25 o 
   1  -7   8      690.20      686.10     18.37 o 
   2  -7   8      112.65      113.47      8.70 o 
   3  -7   8       16.81       21.27      5.22 o 
   4  -7   8        1.70        9.23      4.77 o 
  -4  -6   8        6.84        3.41      3.43 o 
  -3  -6   8       34.95       39.46      6.80 o 
  -2  -6   8      227.19      251.06     12.61 o 
  -1  -6   8        3.76        4.19      4.14 o 
   0  -6   8      537.83      542.85     14.39 o 
   1  -6   8      270.40      238.59      8.21 o 
   2  -6   8       10.50        3.85      5.33 o 
   3  -6   8       16.49       16.92      4.76 o 
   4  -6   8       91.63      100.02     10.13 o 
   5  -6   8        6.06       11.38      5.96 o 
  -5  -5   8        3.14        6.24      6.44 o 
  -4  -5   8      103.07      117.92     10.30 o 
  -3  -5   8       52.45       39.84      3.62 o 
  -2  -5   8      111.69      137.74      6.31 o 
  -1  -5   8        9.63        9.39      2.26 o 
   0  -5   8      115.53      109.73      6.98 o 
   1  -5   8        9.61       17.66      2.88 o 
   2  -5   8      434.82      437.66     12.27 o 
   3  -5   8        3.16       -3.77      5.30 o 
   4  -5   8       21.08       40.01      6.38 o 
   5  -5   8        5.31       22.14      6.53 o 
  -5  -4   8       56.19       48.54      8.53 o 
  -4  -4   8       51.97       49.42      7.00 o 
  -3  -4   8       65.59       89.24      4.75 o 
  -2  -4   8      367.17      398.34     11.71 o 
  -1  -4   8      353.46      400.13     10.62 o 
   0  -4   8        3.32        5.32      4.37 o 
   1  -4   8      841.70      921.87     27.44 o 
   2  -4   8      790.06      791.03     19.04 o 
   3  -4   8      182.64      187.03      7.50 o 
   4  -4   8      175.49      165.32     16.95 o 
   5  -4   8       11.17       10.86      7.62 o 
  -5  -3   8       16.74       18.05      6.07 o 
  -4  -3   8        1.90       -1.68      3.36 o 
  -3  -3   8       12.94       21.06      3.04 o 
  -2  -3   8      164.63      144.65      5.69 o 
  -1  -3   8        2.40        1.23      3.03 o 
   0  -3   8       25.53       22.44      2.22 o 
   1  -3   8       38.13       36.51      2.95 o 
   2  -3   8       56.97       53.70      7.27 o 
   3  -3   8       95.23      110.20      8.08 o 
   4  -3   8       23.15       14.33      7.03 o 
   5  -3   8       23.88       29.27      5.74 o 
  -5  -2   8       38.51       29.26      5.48 o 
  -4  -2   8      177.83      181.82      7.07 o 
  -3  -2   8      259.75      229.50      9.03 o 
  -2  -2   8       38.43       45.59      3.22 o 
  -1  -2   8      156.84      154.60      4.91 o 
   0  -2   8      190.55      184.23      7.18 o 
   1  -2   8     2318.90     2437.58     44.98 o 
   2  -2   8      435.53      444.73     11.28 o 
   3  -2   8      892.08      870.78     22.49 o 
   4  -2   8       17.55       20.34      3.78 o 
   5  -2   8       34.38       26.69      4.24 o 
  -5  -1   8        2.30        0.58      3.08 o 
  -4  -1   8        4.41       16.72      3.63 o 
  -3  -1   8      181.51      211.03      7.09 o 
  -2  -1   8       88.03       88.21      4.09 o 
  -1  -1   8        4.74       12.63      2.09 o 
   0  -1   8      239.85      236.95      5.20 o 
   1  -1   8       24.04       35.74      2.35 o 
   2  -1   8      265.86      287.96      8.02 o 
   3  -1   8      116.80      137.83      6.23 o 
   4  -1   8      334.28      304.12     25.34 o 
   5  -1   8        4.76        4.69      3.12 o 
   6  -1   8       21.94       34.72     11.04 o 
  -5   0   8       25.94       23.86      4.91 o 
  -4   0   8       77.91       78.93      7.57 o 
  -3   0   8       66.51       65.78      3.97 o 
  -2   0   8        6.85       11.18      2.02 o 
  -1   0   8        0.00        1.74      3.74 o 
   0   0   8      678.79      663.98     16.70 o 
   1   0   8     1452.80     1497.34     25.79 o 
   2   0   8      193.03      195.38      5.78 o 
   3   0   8      206.36      185.09      7.01 o 
   4   0   8      291.39      293.65     13.76 o 
   5   0   8       23.26       23.47      5.43 o 
   6   0   8        0.34        8.06      9.76 o 
  -5   1   8        0.80        7.82      4.26 o 
  -4   1   8        1.71        0.92      2.56 o 
  -3   1   8        9.50       11.80      2.60 o 
  -2   1   8       20.35       23.90      2.07 o 
  -1   1   8      221.16      240.62      3.92 o 
   0   1   8        0.49        1.54      1.00 o 
   1   1   8      790.58      751.78     12.98 o 
   2   1   8      812.11      789.25     16.34 o 
   3   1   8      980.08     1055.07     24.68 o 
   4   1   8       12.29       18.20      3.66 o 
   5   1   8       16.94        7.39      4.43 o 
   6   1   8       74.60       59.49      7.89 o 
  -5   2   8      120.23      105.36     10.69 o 
  -4   2   8       79.43       66.60      4.87 o 
  -3   2   8      724.51      733.26     16.97 o 
  -2   2   8       56.23       58.80      5.74 o 
  -1   2   8      947.61      892.50     27.98 o 
   0   2   8        7.77       14.95      1.87 o 
   1   2   8      142.17      147.12      3.76 o 
   2   2   8      627.86      628.75     13.25 o 
   3   2   8       42.56       41.39      3.42 o 
   4   2   8       18.02       22.22      2.98 o 
   5   2   8        7.88        2.97      7.69 o 
   6   2   8        3.49        5.97      4.80 o 
  -5   3   8        0.30       -0.01      3.53 o 
  -4   3   8       10.85       20.27      3.22 o 
  -3   3   8        7.32        6.24      2.57 o 
  -2   3   8      139.05      147.14      4.42 o 
  -1   3   8       29.19       17.76      2.34 o 
   0   3   8       24.69       43.55      2.19 o 
   1   3   8      732.22      693.89     11.82 o 
   2   3   8        1.73        9.68      3.42 o 
   3   3   8        6.74       15.99      3.83 o 
   4   3   8        0.01       -2.64      3.23 o 
   5   3   8      188.53      169.70     11.38 o 
   6   3   8        0.04       15.67      9.56 o 
  -5   4   8       30.98       38.23      4.20 o 
  -4   4   8      312.86      351.17     11.75 o 
  -3   4   8      245.52      252.92      7.59 o 
  -2   4   8        6.46       10.96      1.70 o 
  -1   4   8        1.04        0.51      1.54 o 
   0   4   8        8.81       17.76      0.95 o 
   1   4   8      411.73      462.33     14.80 o 
   2   4   8      103.74       93.27      6.32 o 
   3   4   8      328.64      315.86     13.64 o 
   4   4   8       82.01       83.69      7.37 o 
   5   4   8        0.26       -1.23      8.34 o 
   6   4   8       16.69       27.28      8.48 o 
  -5   5   8       13.46        9.29      3.68 o 
  -4   5   8        0.17        3.96      2.17 o 
  -3   5   8       38.07       42.00      3.59 o 
  -2   5   8       77.75       77.70      3.38 o 
  -1   5   8     1492.29     1583.75     37.75 o 
   0   5   8     1760.06     1816.85     27.43 o 
   1   5   8       48.62       59.94      2.99 o 
   2   5   8      674.16      629.64     12.55 o 
   3   5   8      857.47      773.32     36.08 o 
   4   5   8        3.27        8.37      4.34 o 
   5   5   8       99.57       74.17     11.64 o 
   6   5   8       33.86       41.18      7.19 o 
  -5   6   8       10.20       12.21      3.21 o 
  -4   6   8      221.54      224.74      8.76 o 
  -3   6   8      294.29      305.51      9.46 o 
  -2   6   8      274.77      308.61     10.27 o 
  -1   6   8     1275.46     1329.04     23.07 o 
   0   6   8      930.16      974.48     16.53 o 
   1   6   8      254.50      249.76      9.16 o 
   2   6   8       44.22       50.09      2.51 o 
   3   6   8      192.08      165.68      9.07 o 
   4   6   8      281.23      276.84     14.36 o 
   5   6   8        2.78        7.00      4.46 o 
   6   6   8        0.89       -0.56      5.77 o 
  -5   7   8       10.26       10.58      3.11 o 
  -4   7   8       49.63       52.22      8.30 o 
  -3   7   8     1138.32     1118.92     26.58 o 
  -2   7   8        9.26       10.48      3.97 o 
  -1   7   8     1216.24     1278.64     43.02 o 
   0   7   8      570.94      699.54     17.48 o 
   1   7   8      624.77      670.08     13.33 o 
   2   7   8       44.81       51.73      2.79 o 
   3   7   8      334.51      352.85     15.53 o 
   4   7   8      537.27      575.90     23.65 o 
   5   7   8        3.37       -0.63      8.48 o 
  -5   8   8        2.87        6.55      3.72 o 
  -4   8   8       23.68       28.49      3.39 o 
  -3   8   8      248.60      266.89      8.47 o 
  -2   8   8      110.21      128.82      5.55 o 
  -1   8   8      133.50      163.26      7.56 o 
   0   8   8      124.10      136.26      4.72 o 
   1   8   8      282.19      282.32      7.52 o 
   2   8   8        5.44       -0.91      2.12 o 
   3   8   8       12.32       10.42      4.00 o 
   4   8   8        8.58        9.02      4.16 o 
   5   8   8        6.42        6.52      4.64 o 
  -5   9   8        7.07        4.14      4.21 o 
  -4   9   8      151.96      141.73     16.76 o 
  -3   9   8       32.97       27.99      3.61 o 
  -2   9   8      440.13      417.53     10.90 o 
  -1   9   8       20.31       17.32      2.11 o 
   0   9   8      472.64      446.62     12.56 o 
   1   9   8      286.22      326.38     15.07 o 
   2   9   8       66.26       64.36      3.22 o 
   3   9   8      163.66      206.28     30.70 o 
   4   9   8       62.18       66.80     12.08 o 
   5   9   8       33.87       37.94      6.81 o 
  -5  10   8       20.82       22.62      5.66 o 
  -4  10   8        7.72        8.27      8.24 o 
  -3  10   8        9.45        6.80      3.18 o 
  -2  10   8        1.61        1.53      1.92 o 
  -1  10   8      308.13      252.57      8.32 o 
   0  10   8      171.14      159.97      6.33 o 
   1  10   8        7.55        5.38      1.99 o 
   2  10   8      214.46      252.02      8.15 o 
   3  10   8        6.23       12.19      7.50 o 
   4  10   8      118.19      128.88     10.73 o 
   5  10   8       29.60       26.86      6.60 o 
  -4  11   8       19.34       22.62      5.28 o 
  -3  11   8       37.04       38.10      5.00 o 
  -2  11   8      228.07      251.10     11.34 o 
  -1  11   8        0.37        8.50      1.88 o 
   0  11   8      508.96      516.75     15.26 o 
   1  11   8      133.43      125.39      5.28 o 
   2  11   8        6.97       16.96      2.58 o 
   3  11   8       86.05       79.70      7.39 o 
   4  11   8       18.95       15.48      5.12 o 
   5  11   8        2.12        3.40      5.79 o 
  -4  12   8        7.07        5.12      3.86 o 
  -3  12   8        1.02        2.06      3.20 o 
  -2  12   8       14.22       23.39      4.12 o 
  -1  12   8      217.83      189.23     19.40 o 
   0  12   8        2.05        6.30      2.81 o 
   1  12   8      273.61      308.69     11.65 o 
   2  12   8       51.33       60.25      5.55 o 
   3  12   8      207.19      226.31     12.57 o 
   4  12   8       12.97        8.41      4.66 o 
  -4  13   8        0.20        0.94      4.07 o 
  -3  13   8       36.61       34.07      5.34 o 
  -2  13   8       14.42       23.01      4.89 o 
  -1  13   8       32.83       43.09     10.26 o 
   0  13   8        1.49        0.91      1.65 o 
   1  13   8        4.99       11.09      2.93 o 
   2  13   8       17.90       22.46      5.46 o 
   3  13   8        4.15       -1.85      5.36 o 
   4  13   8        4.11        4.80      4.75 o 
  -3  14   8        2.03       -1.95      3.59 o 
  -2  14   8       67.99       60.94      7.62 o 
  -1  14   8        6.90       15.07      5.97 o 
   0  14   8      303.05      304.60     14.13 o 
   1  14   8       73.33       61.41      7.22 o 
   2  14   8       81.76       91.21      8.48 o 
   3  14   8      122.87      111.31      8.98 o 
   4  14   8        1.30        1.16      3.93 o 
  -3  15   8       39.23       34.80      6.47 o 
  -2  15   8        0.59       -1.72      3.59 o 
  -1  15   8        5.31        4.88      3.83 o 
   0  15   8        1.91       -1.25      3.55 o 
   1  15   8       34.76       40.62      5.06 o 
   2  15   8       12.28       21.28      5.21 o 
   3  15   8        2.11       -3.57      4.34 o 
  -2  16   8        0.23        9.67      4.81 o 
  -1  16   8      106.05      123.72     10.31 o 
   0  16   8       25.07       29.93      5.49 o 
   1  16   8       28.94       31.69      6.51 o 
   2  16   8       10.65       11.97      7.15 o 
  -1  17   8       54.69       72.26      9.00 o 
   0  17   8        0.02        1.85      3.90 o 
   1  17   8       13.52       10.04      8.03 o 
  -1 -11   9       24.26       26.34      6.94 o 
   0 -11   9       59.26       43.98      8.73 o 
   1 -11   9       40.71       40.76      8.33 o 
   2 -11   9       66.75       74.37      9.56 o 
  -2 -10   9       12.05        0.12      3.35 o 
  -1 -10   9       12.75       10.77      4.61 o 
   0 -10   9        3.97        8.20      4.44 o 
   1 -10   9       16.57        8.67      7.06 o 
   2 -10   9        6.71        3.07      4.88 o 
   3 -10   9        4.79        4.00      4.94 o 
  -3  -9   9       27.64       26.56      7.55 o 
  -2  -9   9       19.90       26.90      3.87 o 
  -1  -9   9       41.52       35.92      4.15 o 
   0  -9   9        1.14        1.76      3.59 o 
   1  -9   9       53.16       57.50      7.14 o 
   2  -9   9       12.51       14.52      5.19 o 
   3  -9   9        1.06        5.77      5.37 o 
  -3  -8   9        1.39       -3.52      4.25 o 
  -2  -8   9       11.62       24.25      7.07 o 
  -1  -8   9       13.88       17.26      3.17 o 
   0  -8   9      129.90      142.50      9.40 o 
   1  -8   9      208.08      188.19     11.48 o 
   2  -8   9      129.81      132.32     10.14 o 
   3  -8   9       20.65       28.71      6.04 o 
   4  -8   9        4.35        6.22      5.23 o 
  -4  -7   9       24.44       19.29      7.83 o 
  -3  -7   9        0.45        5.35      4.33 o 
  -2  -7   9       19.29       30.47      3.98 o 
  -1  -7   9        6.10       10.13      3.01 o 
   0  -7   9       31.45       34.40      3.77 o 
   1  -7   9        0.03        2.79      2.28 o 
   2  -7   9        6.98       -3.84      3.84 o 
   3  -7   9       10.05       14.34     11.01 o 
   4  -7   9        0.01       -0.39      4.59 o 
  -4  -6   9       15.61        9.49      4.53 o 
  -3  -6   9        5.84        7.35      2.63 o 
  -2  -6   9        6.83        2.45      2.59 o 
  -1  -6   9      128.88      133.82      6.43 o 
   0  -6   9       96.96       88.75      5.11 o 
   1  -6   9      775.16      880.64     22.53 o 
   2  -6   9      411.52      433.78     18.99 o 
   3  -6   9      115.13      105.40      9.57 o 
   4  -6   9       79.16       82.43      8.97 o 
  -4  -5   9       41.84       44.86      6.13 o 
  -3  -5   9       48.89       60.44      4.50 o 
  -2  -5   9      250.83      262.44      8.96 o 
  -1  -5   9       23.44       16.21      5.32 o 
   0  -5   9      193.98      164.07      6.61 o 
   1  -5   9       86.25       62.38     16.76 o 
   2  -5   9      157.12      179.04     13.03 o 
   3  -5   9        0.00        8.57     13.32 o 
   4  -5   9        0.30       -0.84      3.64 o 
   5  -5   9        4.60        7.96      5.02 o 
  -5  -4   9       13.79       10.92      7.09 o 
  -4  -4   9        7.98        7.17      4.06 o 
  -3  -4   9       72.52       75.13      4.91 o 
  -2  -4   9       74.30       72.34      4.15 o 
  -1  -4   9      171.42      190.31      6.84 o 
   0  -4   9      402.76      452.86     11.79 o 
   1  -4   9      856.18      924.79     21.44 o 
   2  -4   9       55.09       58.78     13.55 o 
   3  -4   9      224.47      207.31      9.56 o 
   4  -4   9        4.29       11.03      4.64 o 
   5  -4   9        2.32       15.31     20.90 o 
  -5  -3   9       45.24       65.92     11.21 o 
  -4  -3   9        2.44        0.41      3.09 o 
  -3  -3   9       67.84       94.52      7.44 o 
  -2  -3   9        0.83       13.19      3.64 o 
  -1  -3   9        5.78       12.40      2.13 o 
   0  -3   9        0.06        7.31      7.18 o 
   1  -3   9        5.75        5.90      1.86 o 
   2  -3   9        0.91       12.71      2.33 o 
   3  -3   9       38.91       44.20      5.68 o 
   4  -3   9        0.28        1.38      2.40 o 
   5  -3   9       35.16       39.48      7.35 o 
  -5  -2   9       36.53       48.35      9.87 o 
  -4  -2   9      155.64      158.01      9.41 o 
  -3  -2   9       69.61       69.63      6.57 o 
  -2  -2   9      307.34      341.30     15.17 o 
  -1  -2   9       63.14       60.33      3.63 o 
   0  -2   9      281.30      296.94      8.94 o 
   1  -2   9      965.41      990.33     25.97 o 
   2  -2   9      238.44      262.35      8.05 o 
   3  -2   9       74.76       64.06      9.12 o 
   4  -2   9       11.00       15.60      5.61 o 
   5  -2   9       78.40       74.57     14.62 o 
  -5  -1   9        1.25        3.37      3.96 o 
  -4  -1   9       91.29       94.34      8.26 o 
  -3  -1   9       59.51       64.57      4.13 o 
  -2  -1   9      100.43      105.04      4.82 o 
  -1  -1   9       57.16       49.60      2.39 o 
   0  -1   9       48.31       29.46      2.75 o 
   1  -1   9      311.56      348.26      9.01 o 
   2  -1   9       10.74        8.37      2.82 o 
   3  -1   9        3.31        2.83      2.40 o 
   4  -1   9       57.26       73.65      5.73 o 
   5  -1   9      108.59       80.53      6.69 o 
  -5   0   9       46.37       40.79      6.44 o 
  -4   0   9       14.45       20.39      2.95 o 
  -3   0   9       36.28       49.57      9.13 o 
  -2   0   9        0.31       -1.15      1.67 o 
  -1   0   9       59.26       63.52      2.60 o 
   0   0   9      296.40      311.01     11.11 o 
   1   0   9       38.12       59.70      3.79 o 
   2   0   9      536.97      571.19     18.35 o 
   3   0   9       24.66       23.30      3.27 o 
   4   0   9      136.55      142.53      7.87 o 
   5   0   9        0.87        3.15      4.52 o 
   6   0   9       10.43       12.57     11.15 o 
  -5   1   9        0.02       -0.62      3.15 o 
  -4   1   9        1.84        4.06      2.35 o 
  -3   1   9       45.42       66.43      6.91 o 
  -2   1   9        0.52        1.08      1.41 o 
  -1   1   9      152.02      150.26      2.43 o 
   0   1   9        3.29        9.01      1.55 o 
   1   1   9      287.21      265.14      5.98 o 
   2   1   9       49.49       50.84      5.67 o 
   3   1   9      999.83     1026.29     29.90 o 
   4   1   9       89.18       84.34      5.50 o 
   5   1   9      126.28      131.58      9.88 o 
   6   1   9       14.80       12.70      5.66 o 
  -5   2   9       14.66       10.84      4.06 o 
  -4   2   9      221.08      216.75      8.50 o 
  -3   2   9     1607.27     1667.96     36.85 o 
  -2   2   9       24.30       24.61      2.03 o 
  -1   2   9      122.56      111.04     12.31 o 
   0   2   9       72.41       76.96      3.73 o 
   1   2   9        5.83        1.71      1.14 o 
   2   2   9      162.21      172.31      5.45 o 
   3   2   9        0.33        4.07      2.07 o 
   4   2   9      241.03      220.17      8.24 o 
   5   2   9        0.78       -3.83      3.83 o 
   6   2   9        5.89       11.44      6.04 o 
  -5   3   9        3.28       -3.40      3.91 o 
  -4   3   9       44.79       57.15      4.45 o 
  -3   3   9      100.91       83.11      4.36 o 
  -2   3   9      243.11      265.51      6.28 o 
  -1   3   9      104.56      154.43      6.22 o 
   0   3   9      528.54      471.43     24.75 o 
   1   3   9      255.50      288.73      6.01 o 
   2   3   9      351.96      342.13      8.09 o 
   3   3   9      279.50      266.26     11.67 o 
   4   3   9      274.06      265.07     12.13 o 
   5   3   9       61.79       66.41      7.22 o 
   6   3   9        0.01       -0.69      4.14 o 
  -5   4   9       10.60        4.24      3.53 o 
  -4   4   9      581.23      586.48     17.47 o 
  -3   4   9       24.37       27.43      2.81 o 
  -2   4   9      391.44      452.25      9.80 o 
  -1   4   9     1620.81     1753.44     44.85 o 
   0   4   9       49.82       36.32      2.44 o 
   1   4   9       32.78       32.76      2.10 o 
   2   4   9       19.90       23.95      2.15 o 
   3   4   9      177.44      161.72      5.60 o 
   4   4   9        9.59       14.79      4.30 o 
   5   4   9        0.27       -1.09      3.54 o 
   6   4   9       39.54       48.66     13.88 o 
  -5   5   9        3.14        6.46      3.03 o 
  -4   5   9      142.74      133.45      7.78 o 
  -3   5   9      220.63      228.09      9.87 o 
  -2   5   9      283.66      296.55      7.21 o 
  -1   5   9        0.42        1.23      2.90 o 
   0   5   9        7.30       14.55      1.23 o 
   1   5   9      430.44      402.26      8.34 o 
   2   5   9       45.22       39.06      4.65 o 
   3   5   9      221.91      240.71      7.07 o 
   4   5   9      821.37      832.57     30.63 o 
   5   5   9       12.73       24.55      8.41 o 
   6   5   9       43.48       57.06     10.34 o 
  -5   6   9       16.22       16.81      7.15 o 
  -4   6   9        3.48        2.63      3.43 o 
  -3   6   9      618.80      614.14     27.70 o 
  -2   6   9        1.32        3.95      3.83 o 
  -1   6   9       16.97       14.19      1.89 o 
   0   6   9       13.63        9.84      1.66 o 
   1   6   9       14.65        7.32      2.03 o 
   2   6   9       39.32       45.32      2.93 o 
   3   6   9       49.86       44.21      2.85 o 
   4   6   9        7.75       10.95      4.35 o 
   5   6   9       23.74       32.11     11.28 o 
  -5   7   9        0.09        1.27      2.50 o 
  -4   7   9       69.18       74.65      4.83 o 
  -3   7   9       10.10       15.04      2.78 o 
  -2   7   9      150.02      162.00      7.84 o 
  -1   7   9      566.42      651.92     13.44 o 
   0   7   9      212.61      210.55      5.34 o 
   1   7   9      667.95      657.36     18.93 o 
   2   7   9       44.04       47.98      2.97 o 
   3   7   9      414.16      428.75     10.37 o 
   4   7   9      146.52      140.40      9.60 o 
   5   7   9       40.90       36.40      6.39 o 
  -5   8   9       28.55       19.48      6.21 o 
  -4   8   9        0.07       -1.08      2.29 o 
  -3   8   9       75.78       79.16      4.27 o 
  -2   8   9       54.58       54.24      3.63 o 
  -1   8   9       88.90       66.10      4.91 o 
   0   8   9       11.60       12.74      1.85 o 
   1   8   9      227.11      224.42      6.88 o 
   2   8   9       43.96       45.60      6.51 o 
   3   8   9       49.95       41.86      5.69 o 
   4   8   9       12.28       12.06      4.46 o 
   5   8   9       11.50       16.03      5.74 o 
  -5   9   9        5.85        5.36      4.04 o 
  -4   9   9       96.68       73.10      4.99 o 
  -3   9   9        9.53       10.21      2.23 o 
  -2   9   9      416.95      435.29     11.78 o 
  -1   9   9      127.87      102.63      6.14 o 
   0   9   9     1445.01     1503.01     30.39 o 
   1   9   9       49.40       48.59      3.23 o 
   2   9   9      218.15      248.04      7.94 o 
   3   9   9      232.13      249.91     12.55 o 
   4   9   9       97.09      104.67     10.69 o 
   5   9   9        5.16        4.52      4.49 o 
  -5  10   9        0.00        2.44      6.72 o 
  -4  10   9        4.03       -1.49      4.85 o 
  -3  10   9        2.37        0.87      3.17 o 
  -2  10   9       93.97       76.96      3.84 o 
  -1  10   9      136.35      104.64      5.00 o 
   0  10   9        0.06        7.44      4.38 o 
   1  10   9      246.79      247.22     10.63 o 
   2  10   9       34.54       55.80      3.51 o 
   3  10   9       13.51       23.16      4.96 o 
   4  10   9       41.08       56.96      8.65 o 
   5  10   9       11.61       13.98      5.43 o 
  -4  11   9        0.03       -3.81      3.81 o 
  -3  11   9      237.72      238.71     12.75 o 
  -2  11   9      144.51      151.32     10.49 o 
  -1  11   9        0.05        6.21      4.78 o 
   0  11   9       62.28       79.04      4.53 o 
   1  11   9        1.38       11.22      2.80 o 
   2  11   9        0.86        3.21      1.72 o 
   3  11   9       52.39       69.68     16.96 o 
   4  11   9       22.16       17.98      4.95 o 
   5  11   9       27.16       14.35      5.74 o 
  -4  12   9        3.65        3.33      4.27 o 
  -3  12   9        0.31       -1.46      3.08 o 
  -2  12   9       10.19       16.18      4.25 o 
  -1  12   9      195.25      188.34      6.99 o 
   0  12   9       69.30       83.21      5.72 o 
   1  12   9      315.32      354.84     11.62 o 
   2  12   9      111.13       94.64     18.85 o 
   3  12   9      315.63      314.21     22.06 o 
   4  12   9        0.01       -2.85      3.99 o 
  -4  13   9       62.42       50.68      6.88 o 
  -3  13   9       41.80       34.10      7.76 o 
  -2  13   9        2.47       -2.76      3.59 o 
  -1  13   9      343.46      374.95     16.98 o 
   0  13   9       13.76       18.50      7.52 o 
   1  13   9        0.13        2.26      2.11 o 
   2  13   9        0.25        0.48      2.27 o 
   3  13   9       42.60       36.05      6.10 o 
   4  13   9        0.12        2.69      6.64 o 
  -3  14   9        3.55        4.54      4.95 o 
  -2  14   9        6.17        4.27      3.57 o 
  -1  14   9       57.43       55.57      6.04 o 
   0  14   9      117.34       97.52      7.92 o 
   1  14   9       30.90       26.69      3.42 o 
   2  14   9      150.95      155.34     13.21 o 
   3  14   9        7.56       11.50      4.41 o 
   4  14   9       69.57       61.54     10.74 o 
  -3  15   9        0.01       -3.73      4.17 o 
  -2  15   9       63.25       69.99      7.18 o 
  -1  15   9        1.64       -1.58      3.64 o 
   0  15   9       34.26       22.65      4.99 o 
   1  15   9       18.93       20.81      3.46 o 
   2  15   9        0.27        6.16      7.25 o 
   3  15   9        0.01        3.23      5.45 o 
  -2  16   9        3.18        1.33      3.85 o 
  -1  16   9        7.52       18.45     16.86 o 
   0  16   9       11.23        6.81      3.95 o 
   1  16   9      107.57       86.61     10.31 o 
   2  16   9       28.89       29.56      8.77 o 
  -1  17   9        2.80        4.92      4.53 o 
   0  17   9        5.03        1.78      4.24 o 
   1  17   9       15.82       24.91      8.06 o 
   0 -11  10        5.63        4.61      4.79 o 
   1 -11  10        3.49        8.80      5.79 o 
  -1 -10  10        8.60        3.55      5.59 o 
   0 -10  10        6.73       -1.53      4.91 o 
   1 -10  10        9.33       33.81      7.74 o 
   2 -10  10       34.32       28.56      7.05 o 
  -2  -9  10       29.86       27.74     17.18 o 
  -1  -9  10        0.63       -0.36      2.45 o 
   0  -9  10       62.25       62.41     15.68 o 
   1  -9  10       26.43       25.21      8.06 o 
   2  -9  10       10.23        6.95      5.20 o 
   3  -9  10        7.61       16.16     16.75 o 
  -3  -8  10        0.88       10.27      6.30 o 
  -2  -8  10        0.73        1.55      2.62 o 
  -1  -8  10       21.53       29.39      5.64 o 
   0  -8  10        0.40        0.84      2.34 o 
   1  -8  10       81.48       84.32      8.65 o 
   2  -8  10       53.54       64.22      8.29 o 
   3  -8  10        0.14        0.21      3.73 o 
  -3  -7  10       71.54       94.35     11.69 o 
  -2  -7  10       40.56       39.27      4.09 o 
  -1  -7  10        8.34       10.42      3.83 o 
   0  -7  10       16.22       16.46      3.14 o 
   1  -7  10       17.41       28.83     11.67 o 
   2  -7  10        4.57        6.39      3.88 o 
   3  -7  10        7.00        9.25      4.60 o 
   4  -7  10        4.08       13.77      7.14 o 
  -4  -6  10        6.95       -6.84      6.84 o 
  -3  -6  10       40.76       42.30      4.02 o 
  -2  -6  10        0.60       -0.09      2.19 o 
  -1  -6  10       75.80       99.99      6.22 o 
   0  -6  10       16.10        9.12      3.97 o 
   1  -6  10      323.55      324.15     15.30 o 
   2  -6  10       18.22       15.75      7.04 o 
   3  -6  10       88.77       63.82     19.01 o 
   4  -6  10       42.38       45.73      8.37 o 
  -4  -5  10       11.90        3.09      6.10 o 
  -3  -5  10       30.97       26.05      3.96 o 
  -2  -5  10       36.31       40.62      3.90 o 
  -1  -5  10        0.02        0.10      2.06 o 
   0  -5  10       27.81       17.64      4.57 o 
   1  -5  10      255.55      256.96     18.81 o 
   2  -5  10        0.11       -1.10      3.27 o 
   3  -5  10       18.00       14.69      5.38 o 
   4  -5  10       42.66       43.51      6.89 o 
  -4  -4  10       18.89       16.48      7.35 o 
  -3  -4  10        1.01       -0.49      2.02 o 
  -2  -4  10       99.02      107.06      6.30 o 
  -1  -4  10       40.96       52.80      3.61 o 
   0  -4  10      849.02      955.66     24.05 o 
   1  -4  10        8.44        2.96      2.18 o 
   2  -4  10      570.80      595.94     22.07 o 
   3  -4  10      169.38      148.16     13.84 o 
   4  -4  10       65.36       66.14      8.06 o 
   5  -4  10       56.40       72.86      9.64 o 
  -4  -3  10       31.74       33.32      5.04 o 
  -3  -3  10       45.65       43.13      7.18 o 
  -2  -3  10        0.09        1.50      1.86 o 
  -1  -3  10        0.77        2.09      3.25 o 
   0  -3  10       33.96       16.69      2.35 o 
   1  -3  10      143.22      125.99      5.52 o 
   2  -3  10      125.41      114.25      6.48 o 
   3  -3  10        6.95        3.05      2.93 o 
   4  -3  10        0.09        6.10      3.64 o 
   5  -3  10       51.24       73.39     13.05 o 
  -5  -2  10       24.39       23.52      8.62 o 
  -4  -2  10       31.79       30.00      5.05 o 
  -3  -2  10      330.12      332.98     10.90 o 
  -2  -2  10      421.68      488.19     12.88 o 
  -1  -2  10      168.33      166.05      5.36 o 
   0  -2  10      362.51      381.62      9.20 o 
   1  -2  10        0.14        6.55      2.08 o 
   2  -2  10       85.35       96.92      4.74 o 
   3  -2  10       45.59       27.06      3.64 o 
   4  -2  10       85.98       81.42      6.11 o 
   5  -2  10        0.36        0.34      5.39 o 
  -4  -1  10        0.07       -2.22      2.22 o 
  -3  -1  10       25.86       32.63      4.04 o 
  -2  -1  10        0.81        1.34      2.54 o 
  -1  -1  10        0.04        2.30      2.27 o 
   0  -1  10       30.76       49.22      4.58 o 
   1  -1  10      201.44      148.57      5.12 o 
   2  -1  10        2.67       11.25      2.58 o 
   3  -1  10      556.67      539.27     16.71 o 
   4  -1  10        7.76        8.41      4.03 o 
   5  -1  10       13.78        6.83      9.35 o 
  -5   0  10       33.05       38.73      9.56 o 
  -4   0  10      474.40      439.11     14.46 o 
  -3   0  10      669.12      658.61     16.65 o 
  -2   0  10       16.14       20.66      3.64 o 
  -1   0  10       10.02        9.44      1.51 o 
   0   0  10      329.47      342.86      6.04 o 
   1   0  10        5.37       -0.08      1.28 o 
   2   0  10      308.58      270.57      8.23 o 
   3   0  10      423.42      436.09     19.75 o 
   4   0  10      214.52      187.99     11.76 o 
   5   0  10        0.00        0.35      3.39 o 
  -5   1  10        0.00       -6.21      6.21 o 
  -4   1  10       18.95       13.34      3.00 o 
  -3   1  10      187.64      155.96      5.69 o 
  -2   1  10       17.93       21.41      2.67 o 
  -1   1  10       66.98       70.91     10.99 o 
   0   1  10     1053.05     1046.89     27.66 o 
   1   1  10     1486.26     1609.10     29.02 o 
   2   1  10      210.19      212.60      6.80 o 
   3   1  10      248.56      260.00     10.93 o 
   4   1  10      369.14      348.75     12.05 o 
   5   1  10      126.47      113.25     10.90 o 
  -5   2  10       31.11       19.29      9.02 o 
  -4   2  10       51.67       62.76      6.63 o 
  -3   2  10      389.74      360.48     11.89 o 
  -2   2  10       50.72       48.10      2.33 o 
  -1   2  10       65.70       60.22      4.57 o 
   0   2  10      438.38      409.25     12.58 o 
   1   2  10      825.57      873.44     15.64 o 
   2   2  10       65.94       69.74      6.43 o 
   3   2  10      209.81      191.63     11.90 o 
   4   2  10        0.91       -1.36      2.20 o 
   5   2  10       11.24       17.82      5.55 o 
  -5   3  10        0.30       -0.79      4.65 o 
  -4   3  10        2.54        5.87      2.51 o 
  -3   3  10      139.51      123.34      9.63 o 
  -2   3  10       87.01       75.95      2.82 o 
  -1   3  10       80.10       95.68      8.68 o 
   0   3  10      363.42      351.19     11.29 o 
   1   3  10      340.08      294.89      7.45 o 
   2   3  10      728.20      750.31     20.54 o 
   3   3  10      393.56      370.18     10.66 o 
   4   3  10      292.14      303.88     10.17 o 
   5   3  10        1.73        6.56      4.13 o 
  -5   4  10       17.02       18.92      6.67 o 
  -4   4  10        6.09       10.98      3.35 o 
  -3   4  10       57.04       48.11      3.34 o 
  -2   4  10      247.34      229.13      6.04 o 
  -1   4  10       40.70       45.73      3.65 o 
   0   4  10       18.32       17.90      2.74 o 
   1   4  10       41.97       43.30      2.44 o 
   2   4  10       85.92       90.29      4.15 o 
   3   4  10        0.04        3.58      1.93 o 
   4   4  10       14.76       25.93      4.57 o 
   5   4  10        3.07        4.70      4.11 o 
  -5   5  10        0.76        0.67      3.01 o 
  -4   5  10       59.59       56.65     10.95 o 
  -3   5  10       58.95       82.19      4.49 o 
  -2   5  10      284.89      271.34     10.64 o 
  -1   5  10      319.66      329.83     22.30 o 
   0   5  10     1014.78     1010.75     18.55 o 
   1   5  10      686.95      683.78     15.19 o 
   2   5  10        5.81        2.62      1.65 o 
   3   5  10     1329.35     1386.77     31.00 o 
   4   5  10      121.96      116.91      8.35 o 
   5   5  10        1.66        0.93      3.68 o 
  -5   6  10       39.73       37.04      8.51 o 
  -4   6  10       14.33       12.84      2.80 o 
  -3   6  10      196.27      217.63      7.63 o 
  -2   6  10       35.04       34.15      2.70 o 
  -1   6  10       36.24       43.97      2.15 o 
   0   6  10        3.67        7.08      2.11 o 
   1   6  10      182.93      192.35      6.87 o 
   2   6  10        9.52        3.38      1.88 o 
   3   6  10      166.55      163.15      8.81 o 
   4   6  10        8.79        8.76      4.19 o 
   5   6  10       10.80       18.01      5.37 o 
  -5   7  10       34.51       35.98     15.05 o 
  -4   7  10       73.28       69.38      5.21 o 
  -3   7  10       82.34       68.80      5.62 o 
  -2   7  10      269.77      296.18      8.59 o 
  -1   7  10        1.46        5.80      2.59 o 
   0   7  10      204.54      202.75      6.62 o 
   1   7  10      336.39      285.73      9.73 o 
   2   7  10       17.23       21.92      3.66 o 
   3   7  10       80.08       90.01      5.01 o 
   4   7  10      114.34      103.87      8.52 o 
   5   7  10       42.07       27.81      5.97 o 
  -5   8  10        8.50       31.51      9.47 o 
  -4   8  10        5.94        5.01      2.45 o 
  -3   8  10       44.70       49.13      3.91 o 
  -2   8  10       58.16       51.75      8.35 o 
  -1   8  10       60.14       72.10      3.69 o 
   0   8  10       76.51       77.75      4.40 o 
   1   8  10      247.39      282.79      7.74 o 
   2   8  10        3.83        4.26      1.74 o 
   3   8  10      229.35      214.23      7.21 o 
   4   8  10      112.89      119.72      9.30 o 
   5   8  10       27.89       51.74     12.98 o 
  -5   9  10       30.51       47.58      9.02 o 
  -4   9  10        0.37        0.74      2.27 o 
  -3   9  10      128.30      113.75      5.41 o 
  -2   9  10      512.77      605.35     15.48 o 
  -1   9  10      159.45      153.39      7.83 o 
   0   9  10      716.73      771.41     16.77 o 
   1   9  10        9.38        2.28      1.81 o 
   2   9  10      176.26      211.70      7.52 o 
   3   9  10        3.04        4.46      4.94 o 
   4   9  10       92.18      104.83      9.09 o 
   5   9  10      107.99       97.57     10.51 o 
  -4  10  10        1.13        4.98      3.37 o 
  -3  10  10        2.31        1.74      1.91 o 
  -2  10  10       89.61      120.51      6.36 o 
  -1  10  10       35.56       35.96      4.10 o 
   0  10  10      154.32      118.53      4.89 o 
   1  10  10      133.05      187.00      6.71 o 
   2  10  10      148.61      136.97      5.49 o 
   3  10  10      201.55      220.24     11.32 o 
   4  10  10       21.31       28.33      5.77 o 
   5  10  10        7.97        3.50      5.32 o 
  -4  11  10       36.48       40.07      6.57 o 
  -3  11  10      189.28      175.62      9.09 o 
  -2  11  10      151.08      135.08      6.10 o 
  -1  11  10      796.20      851.66     23.42 o 
   0  11  10       39.27       50.55      3.78 o 
   1  11  10       54.83       83.54      4.62 o 
   2  11  10      205.77      185.49      7.01 o 
   3  11  10        9.58       -1.61      3.27 o 
   4  11  10       17.34       18.38      5.14 o 
   5  11  10        5.19       -2.04      4.55 o 
  -4  12  10        3.58       -2.43      3.69 o 
  -3  12  10        8.50       16.01      9.80 o 
  -2  12  10      177.13      157.92      8.71 o 
  -1  12  10      165.35      176.87      6.58 o 
   0  12  10      100.11      102.75      5.62 o 
   1  12  10        3.40       -1.01      2.07 o 
   2  12  10      108.15      123.94      8.63 o 
   3  12  10        2.77       12.29      8.44 o 
   4  12  10       83.45      114.87     10.92 o 
  -4  13  10       28.34       36.74     11.21 o 
  -3  13  10        1.43       -0.67      2.98 o 
  -2  13  10        0.07        5.10      3.22 o 
  -1  13  10      177.50      144.32      6.66 o 
   0  13  10       47.84       50.63      4.35 o 
   1  13  10        4.67        8.07      2.59 o 
   2  13  10       28.19       30.26      4.85 o 
   3  13  10        0.80       -3.68      3.68 o 
   4  13  10        0.24       -2.00      6.34 o 
  -3  14  10        7.98        9.30      4.18 o 
  -2  14  10        2.28       -0.27      2.88 o 
  -1  14  10       79.33       72.93     14.04 o 
   0  14  10       65.10       58.63      4.17 o 
   1  14  10       37.69       52.12      4.29 o 
   2  14  10      131.09      132.55     11.11 o 
   3  14  10        5.96        7.46      4.50 o 
   4  14  10       44.46       32.44      6.60 o 
  -3  15  10       12.69       18.66     10.42 o 
  -2  15  10       25.47       20.80      4.98 o 
  -1  15  10        2.04        2.67      3.49 o 
   0  15  10       22.93       21.09      4.61 o 
   1  15  10        0.02        0.25      2.08 o 
   2  15  10        3.83        5.63      3.63 o 
   3  15  10        0.50        1.96      3.72 o 
  -2  16  10       13.54       13.45      5.30 o 
  -1  16  10       66.49       58.52      6.93 o 
   0  16  10       36.29       36.68      5.95 o 
   1  16  10       61.19       52.88      6.48 o 
   2  16  10        0.04       10.49      6.72 o 
  -1  17  10        2.70        4.28      6.15 o 
   0  17  10        4.34       13.89     14.32 o 
   1  17  10       26.63       23.24      7.86 o 
  -1 -10  11        1.00       -6.04      7.66 o 
   0 -10  11        0.11       12.51      9.59 o 
   1 -10  11        6.57       13.21      6.08 o 
  -1  -9  11        6.72       -4.40      7.01 o 
   0  -9  11       19.71       15.37      5.01 o 
   1  -9  11       24.22       31.17      8.71 o 
   2  -9  11       34.04       45.42      8.74 o 
  -2  -8  11        4.16        5.65      4.34 o 
  -1  -8  11       59.86       49.67      6.81 o 
   0  -8  11        1.73        9.48      4.22 o 
   1  -8  11       37.48       32.35      9.69 o 
   2  -8  11        1.13        2.91      4.42 o 
   3  -8  11       41.00       37.32      6.94 o 
  -3  -7  11      105.12        3.52      3.95 o 
  -2  -7  11       11.50       11.85     10.23 o 
  -1  -7  11       68.01       67.79      5.91 o 
   0  -7  11      220.12      190.02     10.84 o 
   1  -7  11        1.56       -0.79      3.35 o 
   2  -7  11        2.92       18.15     11.96 o 
   3  -7  11        0.62       -1.27      3.87 o 
  -3  -6  11        5.10        9.47      4.25 o 
  -2  -6  11       22.89       29.26      3.85 o 
  -1  -6  11        1.49        4.73      2.55 o 
   0  -6  11        0.13        2.45      2.28 o 
   1  -6  11        9.26       12.97      7.21 o 
   2  -6  11       25.51       40.77      9.52 o 
   3  -6  11       45.97       32.84      6.01 o 
   4  -6  11       16.21       12.66      5.79 o 
  -4  -5  11       26.23       30.64      8.77 o 
  -3  -5  11        3.61       19.63      6.01 o 
  -2  -5  11       11.49       12.83      3.90 o 
  -1  -5  11        2.79        4.24      2.76 o 
   0  -5  11      102.01      133.19      6.58 o 
   1  -5  11      345.56      298.97     10.45 o 
   2  -5  11        2.09        1.11      1.80 o 
   3  -5  11       27.06       36.83     13.49 o 
   4  -5  11       32.42       52.81      7.58 o 
  -4  -4  11        0.06       -1.73      5.50 o 
  -3  -4  11      170.54      171.53     10.30 o 
  -2  -4  11      132.83      148.95      6.59 o 
  -1  -4  11       38.23       43.00      3.54 o 
   0  -4  11      707.02      766.83     20.71 o 
   1  -4  11      267.04      227.43      8.15 o 
   2  -4  11      359.39      325.43     14.88 o 
   3  -4  11        6.81        6.21      8.11 o 
   4  -4  11       57.85       40.87      6.88 o 
  -4  -3  11        0.55       -1.19      5.16 o 
  -3  -3  11        2.73        1.03      3.06 o 
  -2  -3  11        4.96        8.18      2.10 o 
  -1  -3  11       26.42       38.18      3.30 o 
   0  -3  11       31.84       19.12      3.60 o 
   1  -3  11      164.04      213.71      7.79 o 
   2  -3  11       33.00       36.81      3.74 o 
   3  -3  11       12.37       19.28      3.94 o 
   4  -3  11        0.15        8.94      4.88 o 
   5  -3  11        6.01       -1.16      7.49 o 
  -4  -2  11       92.46       72.23     10.90 o 
  -3  -2  11      151.64      154.01      6.66 o 
  -2  -2  11       43.00       45.40      5.19 o 
  -1  -2  11      733.19      773.74     27.88 o 
   0  -2  11      349.71      349.47      8.87 o 
   1  -2  11      486.24      586.68     14.86 o 
   2  -2  11      108.66       96.38     10.52 o 
   3  -2  11      242.17      250.72     10.21 o 
   4  -2  11       61.08       39.61      4.28 o 
   5  -2  11        0.01       -2.41      7.63 o 
  -5  -1  11        6.59       -3.86      8.11 o 
  -4  -1  11       68.79       51.83      6.94 o 
  -3  -1  11       20.07       25.76      3.15 o 
  -2  -1  11        0.83        0.23      2.75 o 
  -1  -1  11      187.04      152.32      9.54 o 
   0  -1  11      224.28      250.47      6.31 o 
   1  -1  11      102.12       66.20      3.59 o 
   2  -1  11      301.86      372.71     11.65 o 
   3  -1  11       32.69       31.08      3.95 o 
   4  -1  11       19.67       38.66      6.38 o 
  -5   0  11        1.38        4.03      6.35 o 
  -4   0  11        0.15       -1.70      2.86 o 
  -3   0  11        0.08        2.68      3.82 o 
  -2   0  11      291.90      320.68     20.02 o 
  -1   0  11        2.81       13.16      3.37 o 
   0   0  11      762.61      754.58     29.53 o 
   1   0  11      652.47      680.25     14.34 o 
   2   0  11        3.14       12.56      3.12 o 
   3   0  11      158.32      143.28      6.62 o 
   4   0  11       12.57       16.93      3.88 o 
   5   0  11        6.42        2.31      4.14 o 
  -5   1  11        2.57        7.89      6.50 o 
  -4   1  11       47.45       46.55      6.83 o 
  -3   1  11       13.31       13.23      2.33 o 
  -2   1  11       10.35       11.63      7.73 o 
  -1   1  11       64.84       64.45      5.22 o 
   0   1  11       64.99       71.10      5.05 o 
   1   1  11        1.52        8.58      1.69 o 
   2   1  11      309.07      335.04      9.39 o 
   3   1  11       21.69       31.04      4.46 o 
   4   1  11      132.03      121.85      6.65 o 
   5   1  11       96.68       86.45      8.27 o 
  -5   2  11       58.94       59.29     10.53 o 
  -4   2  11       55.62       63.06      7.17 o 
  -3   2  11      150.93      134.50      6.25 o 
  -2   2  11      302.85      303.82     12.59 o 
  -1   2  11       78.21       67.12      7.77 o 
   0   2  11      345.89      324.59     11.53 o 
   1   2  11      685.43      693.83     26.88 o 
   2   2  11       16.47       18.49      3.80 o 
   3   2  11       31.08       39.40      3.58 o 
   4   2  11        0.20        1.44      2.35 o 
   5   2  11        2.62        0.78      3.58 o 
  -5   3  11        2.13       -1.50      3.69 o 
  -4   3  11        8.73       12.54      7.01 o 
  -3   3  11        8.88       14.39      3.16 o 
  -2   3  11       24.71       21.63      4.58 o 
  -1   3  11        5.75        3.18      2.49 o 
   0   3  11      217.47      235.09      9.35 o 
   1   3  11     1214.73     1175.03     24.63 o 
   2   3  11      103.57       81.11      6.34 o 
   3   3  11      442.57      446.79     16.82 o 
   4   3  11      135.99      159.35      6.96 o 
   5   3  11      106.62       85.77      8.34 o 
  -5   4  11       27.16       29.76      7.77 o 
  -4   4  11        1.08        2.42      2.31 o 
  -3   4  11       70.25       83.37      4.41 o 
  -2   4  11       29.56       30.67      4.25 o 
  -1   4  11       15.68       19.89      3.16 o 
   0   4  11        5.09        5.89      2.52 o 
   1   4  11       23.16       25.15      3.34 o 
   2   4  11      432.55      421.74     14.11 o 
   3   4  11       70.02       78.46      4.45 o 
   4   4  11        1.45        0.68      5.53 o 
   5   4  11        0.36       -1.34      7.80 o 
  -5   5  11       10.90       14.81      7.74 o 
  -4   5  11        0.32        5.82      5.53 o 
  -3   5  11        4.96       -1.44      1.82 o 
  -2   5  11      576.76      627.74     21.22 o 
  -1   5  11      388.20      420.69     14.07 o 
   0   5  11     1268.41     1254.33     34.52 o 
   1   5  11      976.57      962.80     18.33 o 
   2   5  11       34.83       34.84      5.49 o 
   3   5  11      101.09       85.61      4.69 o 
   4   5  11       25.98       30.84      5.89 o 
   5   5  11       54.23       47.69      7.47 o 
  -5   6  11       15.62       12.03      4.53 o 
  -4   6  11        7.10        9.17      2.96 o 
  -3   6  11      209.21      231.56      7.67 o 
  -2   6  11      107.02      126.67      5.26 o 
  -1   6  11       92.01       98.11      6.23 o 
   0   6  11       37.46       28.03      2.66 o 
   1   6  11        0.18        0.60      1.83 o 
   2   6  11      399.97      403.57     11.04 o 
   3   6  11      256.18      255.50      8.29 o 
   4   6  11       18.82       17.20      4.50 o 
   5   6  11        4.18       11.85     11.01 o 
  -5   7  11       57.26       49.47     10.74 o 
  -4   7  11       51.08       53.71      4.47 o 
  -3   7  11      306.66      265.57     10.00 o 
  -2   7  11      113.14      131.25      5.06 o 
  -1   7  11      832.13      878.15     16.96 o 
   0   7  11      836.82      864.76     16.85 o 
   1   7  11        0.81       10.20      2.21 o 
   2   7  11      613.26      610.15     17.78 o 
   3   7  11      360.02      362.62     10.56 o 
   4   7  11      112.25      124.39      8.97 o 
   5   7  11        7.69       14.13      8.94 o 
  -5   8  11        1.02       -0.43      3.52 o 
  -4   8  11       96.47       86.86      8.04 o 
  -3   8  11       15.40       24.81      4.19 o 
  -2   8  11        0.15       -1.87      1.87 o 
  -1   8  11       37.82       47.26      2.90 o 
   0   8  11       68.88       62.61      3.57 o 
   1   8  11       28.05       13.84      3.18 o 
   2   8  11       61.39       57.18      3.99 o 
   3   8  11       10.08       17.52      3.19 o 
   4   8  11        8.90        2.60      4.38 o 
   5   8  11       18.37       17.81      5.63 o 
  -4   9  11      116.22      104.29      6.21 o 
  -3   9  11      118.61      109.25      7.22 o 
  -2   9  11      110.06       86.16      7.64 o 
  -1   9  11       41.70       58.44      3.26 o 
   0   9  11      105.27       97.13     15.11 o 
   1   9  11      541.87      585.98     14.75 o 
   2   9  11      239.39      233.41     10.13 o 
   3   9  11      168.46      165.16      9.54 o 
   4   9  11      147.17      161.99     11.96 o 
   5   9  11        5.48        3.23      4.66 o 
  -4  10  11        1.26       -2.55      5.33 o 
  -3  10  11        0.60       -0.89      2.34 o 
  -2  10  11      300.30      266.47      9.36 o 
  -1  10  11       26.56       40.80      4.74 o 
   0  10  11       39.71       46.13      4.35 o 
   1  10  11       60.17       82.41      5.82 o 
   2  10  11      151.07      163.11      6.65 o 
   3  10  11        6.76       19.75      8.41 o 
   4  10  11       43.93       54.62      7.12 o 
   5  10  11       39.22       44.06      7.58 o 
  -4  11  11       51.87       49.78      9.93 o 
  -3  11  11       29.05       30.00      5.00 o 
  -2  11  11       18.01       28.97      3.19 o 
  -1  11  11       52.92       76.25      4.61 o 
   0  11  11       29.96       40.14      5.51 o 
   1  11  11      146.62      175.26      6.82 o 
   2  11  11       11.59        3.99      2.07 o 
   3  11  11       19.05       25.66      4.98 o 
   4  11  11        4.53        8.79      4.44 o 
  -4  12  11        0.65       -2.07      5.45 o 
  -3  12  11        3.16       -0.25      2.63 o 
  -2  12  11        0.84        2.25      3.03 o 
  -1  12  11      188.74      155.67      6.42 o 
   0  12  11       70.38       71.41      4.32 o 
   1  12  11       95.03      108.73      9.46 o 
   2  12  11      132.63      172.21      7.37 o 
   3  12  11       62.38       74.07      7.30 o 
   4  12  11      114.74      137.34     11.40 o 
  -3  13  11       41.94       48.60      5.93 o 
  -2  13  11       39.83       36.15      6.41 o 
  -1  13  11       32.91       20.50      2.84 o 
   0  13  11       66.47       73.57      5.07 o 
   1  13  11        0.05        2.37      2.20 o 
   2  13  11        7.44       13.86      2.83 o 
   3  13  11       21.89        8.87      7.52 o 
   4  13  11        8.30        7.46      4.75 o 
  -3  14  11        2.52        2.26      3.78 o 
  -2  14  11      120.36      111.73      8.37 o 
  -1  14  11       49.10       41.44      5.50 o 
   0  14  11        4.76        9.46      3.06 o 
   1  14  11      114.65      135.58      7.07 o 
   2  14  11       27.20       31.41      7.89 o 
   3  14  11       44.20       53.22      6.83 o 
  -3  15  11       21.04       47.38     10.35 o 
  -2  15  11        0.02       -1.68      3.39 o 
  -1  15  11        8.28       12.17      8.00 o 
   0  15  11       26.41       36.11      5.65 o 
   1  15  11        6.70       25.67      8.96 o 
   2  15  11        9.77        1.50      3.36 o 
   3  15  11        0.00        0.02      3.86 o 
  -2  16  11       30.78       38.42      8.10 o 
  -1  16  11        4.06        7.72      4.55 o 
   0  16  11        3.38        3.51      4.27 o 
   1  16  11       19.73       18.22      4.29 o 
   2  16  11       24.79       21.77      5.10 o 
  -1  17  11        0.41        2.94      4.86 o 
   0  17  11       31.18       22.27      5.98 o 
   1  17  11        4.86        9.70      8.14 o 
  -1  -9  12       17.82       12.11      8.14 o 
   0  -9  12       37.37       21.22     10.30 o 
   1  -9  12       23.40        6.64      8.65 o 
  -2  -8  12        0.54        2.06      3.85 o 
  -1  -8  12        2.55       -1.86      3.50 o 
   0  -8  12        1.26        3.86      8.76 o 
   1  -8  12       58.38       43.25     10.29 o 
   2  -8  12        3.11        3.87     11.97 o 
  -2  -7  12        4.20       13.36     11.25 o 
  -1  -7  12       26.16       36.46      8.71 o 
   0  -7  12       76.16       70.08     10.14 o 
   1  -7  12       57.90       63.37     10.08 o 
   2  -7  12       10.79       16.33      4.79 o 
   3  -7  12       29.59       21.41      6.78 o 
  -3  -6  12       19.93       25.87      7.60 o 
  -2  -6  12       44.85       41.89     10.20 o 
  -1  -6  12       38.47       27.40      5.22 o 
   0  -6  12      436.73      420.55     14.81 o 
   1  -6  12        5.75        4.06      2.43 o 
   2  -6  12       52.68       36.45      6.25 o 
   3  -6  12        0.82        3.07      3.99 o 
  -3  -5  12        3.77        4.17      3.67 o 
  -2  -5  12        8.07       18.53      4.44 o 
  -1  -5  12        0.18        0.59      2.00 o 
   0  -5  12       66.90       66.80      4.69 o 
   1  -5  12       97.93      117.46      6.17 o 
   2  -5  12        3.97        1.15      2.70 o 
   3  -5  12        0.84        5.20      4.14 o 
   4  -5  12       30.88       28.76      6.73 o 
  -4  -4  12        1.57       -6.64      6.64 o 
  -3  -4  12       45.59       61.09      9.07 o 
  -2  -4  12        5.26       -0.15      4.96 o 
  -1  -4  12      244.02      245.85     18.01 o 
   0  -4  12        0.62       -0.33      2.79 o 
   1  -4  12      190.68      225.66      9.48 o 
   2  -4  12       41.29       33.50      3.57 o 
   3  -4  12        4.79        4.06      3.83 o 
   4  -4  12       81.86       75.96      9.32 o 
  -4  -3  12        2.34        5.13      6.04 o 
  -3  -3  12       92.25       97.64      7.52 o 
  -2  -3  12        0.23        5.86      3.49 o 
  -1  -3  12        0.06       11.03     15.36 o 
   0  -3  12        3.26        6.37      2.01 o 
   1  -3  12      133.79      109.79      7.73 o 
   2  -3  12       34.69       48.15      7.44 o 
   3  -3  12        0.17        0.20      2.98 o 
   4  -3  12        0.34       -1.89      3.82 o 
  -4  -2  12       13.52       22.30      7.63 o 
  -3  -2  12       55.04       49.48      5.55 o 
  -2  -2  12       42.19       62.71      6.01 o 
  -1  -2  12       98.32      135.36     16.83 o 
   0  -2  12       43.94       52.33      6.65 o 
   1  -2  12      697.84      718.86     18.15 o 
   2  -2  12       37.24       31.05      3.58 o 
   3  -2  12      106.51       80.21      8.10 o 
   4  -2  12       29.09       29.28      4.25 o 
   5  -2  12        7.93       12.51      8.40 o 
  -4  -1  12        2.25        5.47      5.70 o 
  -3  -1  12        0.69        4.47      5.06 o 
  -2  -1  12        5.33       13.70      4.06 o 
  -1  -1  12      188.32      164.38      9.18 o 
   0  -1  12      202.48      246.44     11.67 o 
   1  -1  12      507.52      522.35     13.02 o 
   2  -1  12        5.75       13.40      6.74 o 
   3  -1  12       47.85       47.87      4.30 o 
   4  -1  12      201.12      198.02     10.28 o 
   5  -1  12        3.21        5.73      6.81 o 
  -4   0  12       53.53       32.46     20.60 o 
  -3   0  12       12.39       16.30      3.66 o 
  -2   0  12      276.44      311.10     14.66 o 
  -1   0  12        0.73       -0.30      3.56 o 
   0   0  12     1302.50     1454.98     43.40 o 
   1   0  12       99.31       97.18     11.80 o 
   2   0  12       50.71       63.29      4.74 o 
   3   0  12       16.87       11.77      3.14 o 
   4   0  12       24.98       27.12      9.35 o 
   5   0  12       13.74       13.47      5.55 o 
  -5   1  12        0.74        4.00      4.51 o 
  -4   1  12        8.63       10.37     12.18 o 
  -3   1  12        0.80        9.41      5.81 o 
  -2   1  12        0.23       -3.00      3.00 o 
  -1   1  12      174.35      199.98     20.80 o 
   0   1  12      264.50      245.66     12.01 o 
   1   1  12      213.97      228.95      6.54 o 
   2   1  12       18.04       20.59      3.07 o 
   3   1  12       30.39       15.91      3.05 o 
   4   1  12       26.42       29.65      4.37 o 
   5   1  12       18.65       26.80      5.59 o 
  -5   2  12       74.56       73.86     11.67 o 
  -4   2  12       39.94       20.18      4.09 o 
  -3   2  12      226.61      221.81     11.11 o 
  -2   2  12      107.15      113.85      9.39 o 
  -1   2  12      122.88      150.04     12.62 o 
   0   2  12       11.64       19.82     11.22 o 
   1   2  12       33.03       33.66      2.09 o 
   2   2  12        4.52        9.36      3.66 o 
   3   2  12        3.76        2.27      4.34 o 
   4   2  12        4.75        4.74      3.66 o 
   5   2  12       12.44       11.74      4.60 o 
  -5   3  12        0.13        6.78      6.27 o 
  -4   3  12       19.09       18.07      4.59 o 
  -3   3  12        0.58        1.93      3.73 o 
  -2   3  12       33.42       49.44     12.85 o 
  -1   3  12       42.69       43.00      8.06 o 
   0   3  12       21.51       22.67      3.84 o 
   1   3  12      227.61      224.91      5.57 o 
   2   3  12      134.68      131.33      5.33 o 
   3   3  12      460.36      419.98     40.44 o 
   4   3  12        2.85        1.07      2.04 o 
   5   3  12       14.88        8.60      4.35 o 
  -5   4  12       16.82       20.37      7.35 o 
  -4   4  12      170.29      171.97     10.17 o 
  -3   4  12      179.93      197.95     13.32 o 
  -2   4  12       68.89       62.59     10.38 o 
  -1   4  12       41.42       40.81      4.21 o 
   0   4  12      112.53      104.62     10.74 o 
   1   4  12      134.97      138.06      4.21 o 
   2   4  12       24.67       39.77      6.28 o 
   3   4  12        0.05       -1.72      3.22 o 
   4   4  12       28.35       34.20      5.13 o 
   5   4  12        0.18        0.22      3.53 o 
  -5   5  12       57.19       45.27      9.20 o 
  -4   5  12        3.69        3.06      5.13 o 
  -3   5  12      100.34      107.37      7.71 o 
  -2   5  12        0.09        0.67      2.65 o 
  -1   5  12       19.25       29.96      3.76 o 
   0   5  12     1575.63     1534.79     42.57 o 
   1   5  12        0.49        1.74      2.60 o 
   2   5  12     2087.06     2030.31     55.66 o 
   3   5  12      151.29      176.44      6.70 o 
   4   5  12      144.08      155.94      9.60 o 
   5   5  12       26.82       37.83     10.53 o 
  -5   6  12       18.17        8.79      6.04 o 
  -4   6  12       82.08       80.96     12.26 o 
  -3   6  12        0.24       -0.24      2.64 o 
  -2   6  12       22.55       18.11      4.09 o 
  -1   6  12       21.78       28.82      5.56 o 
   0   6  12      113.99      107.28      6.08 o 
   1   6  12        2.15        4.77      1.68 o 
   2   6  12       79.74       80.32      5.98 o 
   3   6  12        3.04        4.04      2.22 o 
   4   6  12       12.13       10.46      4.10 o 
   5   6  12       33.48       32.97      6.56 o 
  -5   7  12        2.52        0.48      4.62 o 
  -4   7  12       55.29       50.31      7.11 o 
  -3   7  12       82.95       93.67      7.53 o 
  -2   7  12      271.86      281.89     12.23 o 
  -1   7  12      241.86      270.95     13.44 o 
   0   7  12       82.51       86.37      3.42 o 
   1   7  12      405.41      419.00     19.78 o 
   2   7  12       47.42       46.01      3.53 o 
   3   7  12      407.22      382.17     11.38 o 
   4   7  12       77.66       76.76      7.46 o 
   5   7  12        1.17        0.47      7.84 o 
  -4   8  12        1.67       -0.49      2.97 o 
  -3   8  12       26.54       18.85      4.49 o 
  -2   8  12       11.87       11.11      2.18 o 
  -1   8  12       89.20       64.20      3.15 o 
   0   8  12       99.79      116.11      4.50 o 
   1   8  12       72.97       62.69      5.55 o 
   2   8  12       30.24       38.78      3.53 o 
   3   8  12        1.35       11.38      4.48 o 
   4   8  12        0.25       -0.19      3.03 o 
   5   8  12       28.45       28.84      6.55 o 
  -4   9  12       52.64       49.29      5.79 o 
  -3   9  12       31.60       35.77      4.80 o 
  -2   9  12      132.66      122.34      5.65 o 
  -1   9  12      237.53      285.78      8.51 o 
   0   9  12      131.97      144.25      5.62 o 
   1   9  12      744.80      756.34     24.10 o 
   2   9  12       43.19       41.39      3.60 o 
   3   9  12      468.62      446.15     19.28 o 
   4   9  12        2.80        5.55      9.70 o 
   5   9  12       12.87       20.97     20.96 o 
  -4  10  12        4.05        5.30      5.96 o 
  -3  10  12        3.54       -1.09      2.66 o 
  -2  10  12       44.19       49.70      4.17 o 
  -1  10  12       40.36       26.22      2.83 o 
   0  10  12       35.38       48.93     10.36 o 
   1  10  12        7.35       12.19      2.61 o 
   2  10  12       57.25       62.06      3.88 o 
   3  10  12        4.01        3.17      3.26 o 
   4  10  12      163.36      168.78     11.93 o 
   5  10  12       10.44       14.51     10.94 o 
  -4  11  12       15.35       11.49      6.72 o 
  -3  11  12       11.73        9.61      3.14 o 
  -2  11  12        1.47       13.36      5.70 o 
  -1  11  12        4.72        2.72      4.98 o 
   0  11  12      113.19      134.88      6.15 o 
   1  11  12       65.83       74.45      4.82 o 
   2  11  12      189.39      221.05      8.41 o 
   3  11  12        4.31       -0.76      3.45 o 
   4  11  12       21.07       36.04      6.17 o 
  -4  12  12        0.20       -6.01      6.32 o 
  -3  12  12       10.17       10.89      6.89 o 
  -2  12  12       73.21       60.67      7.44 o 
  -1  12  12       52.82       49.24      6.04 o 
   0  12  12       15.16       21.27      4.50 o 
   1  12  12      389.65      420.30     12.78 o 
   2  12  12       91.86       89.14      5.84 o 
   3  12  12      162.89      172.68     10.81 o 
   4  12  12       58.23       32.38      6.74 o 
  -3  13  12       52.02       60.56     10.67 o 
  -2  13  12      119.95      108.31      7.86 o 
  -1  13  12        0.05        0.79      2.27 o 
   0  13  12        1.13        8.93      2.56 o 
   1  13  12       11.82        5.49      2.77 o 
   2  13  12       65.83       62.39      4.56 o 
   3  13  12        3.72        0.31      3.28 o 
   4  13  12        2.99        6.40      4.62 o 
  -3  14  12        1.80       11.71      7.15 o 
  -2  14  12        0.08        0.83      3.91 o 
  -1  14  12        4.31        4.25      3.01 o 
   0  14  12       87.81       92.05      5.64 o 
   1  14  12       50.46       60.51      6.70 o 
   2  14  12       21.98       27.38      5.74 o 
   3  14  12       61.46       43.80      6.56 o 
  -2  15  12       14.79       16.94      6.52 o 
  -1  15  12       17.67       14.74      4.80 o 
   0  15  12       14.75       19.51      4.90 o 
   1  15  12        2.87        2.50      2.42 o 
   2  15  12       10.81        3.00      3.91 o 
   3  15  12        1.75        3.38      4.65 o 
  -2  16  12        1.22        7.40      6.64 o 
  -1  16  12       29.08       41.71      6.20 o 
   0  16  12       92.12       82.53      7.72 o 
   1  16  12        0.01        0.89      2.94 o 
   2  16  12       26.90       26.96      7.09 o 
  -1  17  12        1.53       -4.54      7.18 o 
   0  17  12       24.44       23.19      5.26 o 
   1  17  12        5.43       11.97      6.84 o 
  -1  -8  13       35.01       38.62     10.67 o 
   0  -8  13       35.93       49.09     12.09 o 
   1  -8  13        7.75        7.86      8.71 o 
   2  -8  13        7.93        3.49      8.00 o 
  -2  -7  13        5.82        7.54      4.76 o 
  -1  -7  13       15.71       17.74      9.38 o 
   0  -7  13        3.71       -6.38      7.09 o 
   1  -7  13       59.38       86.22     16.49 o 
   2  -7  13        0.03       -8.25      8.54 o 
  -2  -6  13        0.23        1.63      3.44 o 
  -1  -6  13        3.53       11.08      4.65 o 
   0  -6  13        2.86       -3.16      5.50 o 
   1  -6  13       54.52       65.47      7.19 o 
   2  -6  13       72.85       57.44      8.54 o 
   3  -6  13       26.98       28.54      7.01 o 
  -3  -5  13        8.27        1.67      5.42 o 
  -2  -5  13       15.79       28.39      5.18 o 
  -1  -5  13        0.10        8.88      5.50 o 
   0  -5  13        1.04        1.93      3.63 o 
   1  -5  13        6.20        5.97      4.15 o 
   2  -5  13        4.36       -0.02      4.01 o 
   3  -5  13       25.54       16.97      5.40 o 
  -3  -4  13       27.28       19.16      4.85 o 
  -2  -4  13       61.03       63.97     10.12 o 
  -1  -4  13      168.11      170.12     10.71 o 
   0  -4  13      227.61      252.22     12.99 o 
   1  -4  13      352.63      336.65     13.31 o 
   2  -4  13        2.16        4.36      2.62 o 
   3  -4  13       47.28       41.59      6.71 o 
   4  -4  13       28.24       44.21      7.43 o 
  -4  -3  13        2.89       -2.98      5.76 o 
  -3  -3  13       31.97       40.33      5.66 o 
  -2  -3  13        2.29        0.78      3.11 o 
  -1  -3  13       39.40       42.64      5.55 o 
   0  -3  13       44.09       38.46      5.32 o 
   1  -3  13       64.35       83.78      6.53 o 
   2  -3  13        9.02        6.46      3.93 o 
   3  -3  13       10.85       15.16      3.29 o 
   4  -3  13       49.58       70.48     21.44 o 
  -4  -2  13       56.37       50.88     10.16 o 
  -3  -2  13        0.02       -0.54      3.29 o 
  -2  -2  13      147.53      156.58      9.74 o 
  -1  -2  13        1.84        0.23      3.86 o 
   0  -2  13       69.49       90.48      7.64 o 
   1  -2  13        7.39        4.50      2.38 o 
   2  -2  13        6.71       12.74      4.83 o 
   3  -2  13       35.02       33.85      5.20 o 
   4  -2  13        4.20       -0.36      3.46 o 
  -4  -1  13       25.73       22.24      7.55 o 
  -3  -1  13        0.94       -1.89      3.51 o 
  -2  -1  13        0.86        1.11      3.06 o 
  -1  -1  13       15.32       22.05      4.28 o 
   0  -1  13       89.68       69.38      6.13 o 
   1  -1  13       40.37       55.47      4.50 o 
   2  -1  13      304.86      274.70      9.44 o 
   3  -1  13       41.20       66.59      5.34 o 
   4  -1  13       11.15        7.33      3.30 o 
   5  -1  13       11.62        6.98      7.06 o 
  -4   0  13       16.51       16.44      4.48 o 
  -3   0  13      104.72      104.35     18.09 o 
  -2   0  13      149.54      175.01     10.10 o 
  -1   0  13        5.85       12.21      3.84 o 
   0   0  13      117.87      140.44      8.68 o 
   1   0  13        3.67        4.79      1.65 o 
   2   0  13      402.31      364.71     11.64 o 
   3   0  13        5.18        1.48      2.81 o 
   4   0  13       22.87       33.83      5.43 o 
   5   0  13       11.11       16.99      9.81 o 
  -4   1  13       49.84       52.48      8.54 o 
  -3   1  13       22.14       22.09      8.89 o 
  -2   1  13       37.46       46.26      5.94 o 
  -1   1  13      488.21      503.19     19.43 o 
   0   1  13        1.60        2.85      4.98 o 
   1   1  13      311.53      326.31     13.73 o 
   2   1  13      359.54      364.60     16.95 o 
   3   1  13      244.35      242.97     16.60 o 
   4   1  13        0.33       -0.30      2.68 o 
   5   1  13       29.65       40.74      7.48 o 
  -4   2  13      199.40      151.30     11.50 o 
  -3   2  13      293.66      310.18     14.33 o 
  -2   2  13        5.75       11.97      6.55 o 
  -1   2  13      510.49      526.72     20.17 o 
   0   2  13        6.68       10.56      3.56 o 
   1   2  13      320.77      305.67     12.92 o 
   2   2  13       10.81        5.35      2.64 o 
   3   2  13       16.30       21.68      3.10 o 
   4   2  13        2.07       -1.12      2.34 o 
   5   2  13        7.38       22.59     14.49 o 
  -4   3  13       57.44       54.07      6.26 o 
  -3   3  13        4.66        5.86      3.52 o 
  -2   3  13       50.53       39.78      4.69 o 
  -1   3  13      191.05      200.56      9.99 o 
   0   3  13      712.56      682.26     23.18 o 
   1   3  13       93.64       86.86      6.23 o 
   2   3  13      466.40      440.59     11.47 o 
   3   3  13       41.45       32.03      3.26 o 
   4   3  13       22.66       18.73      3.13 o 
   5   3  13       71.85       71.87     13.28 o 
  -4   4  13       17.33       20.71     10.33 o 
  -3   4  13       21.62       29.11      4.99 o 
  -2   4  13       35.71       30.07      4.46 o 
  -1   4  13        6.37        4.45      3.08 o 
   0   4  13      307.85      271.18     11.61 o 
   1   4  13        0.19        5.63      3.38 o 
   2   4  13      199.75      193.35      8.41 o 
   3   4  13        1.00        5.60      2.62 o 
   4   4  13       12.50       18.17      3.51 o 
   5   4  13        2.23       -0.79      3.91 o 
  -4   5  13        6.70       12.02      5.15 o 
  -3   5  13       62.71       63.53      6.15 o 
  -2   5  13       31.45       37.62      9.55 o 
  -1   5  13      231.70      223.49     18.66 o 
   0   5  13      167.22      172.37     10.22 o 
   1   5  13      197.90      179.40      9.48 o 
   2   5  13      400.90      392.03     11.53 o 
   3   5  13       49.49       49.03      3.93 o 
   4   5  13       42.19       59.36      6.80 o 
   5   5  13       53.66       67.91      8.76 o 
  -4   6  13        0.47       -1.71      3.23 o 
  -3   6  13       11.02       25.02      6.98 o 
  -2   6  13      163.48      162.47      9.78 o 
  -1   6  13        8.93       22.13     18.85 o 
   0   6  13       20.77       21.47      3.75 o 
   1   6  13        0.24       -0.41      1.34 o 
   2   6  13        1.20        9.49      3.81 o 
   3   6  13       55.15       54.41      3.64 o 
   4   6  13       49.85       43.71     10.13 o 
   5   6  13       33.93       27.58      6.53 o 
  -4   7  13       24.42       25.93      5.59 o 
  -3   7  13       26.45       34.15      4.84 o 
  -2   7  13        5.21       -1.82      2.84 o 
  -1   7  13      139.91      164.46      8.96 o 
   0   7  13       11.40       20.10      3.83 o 
   1   7  13     1009.57      988.16     21.12 o 
   2   7  13      506.00      484.35     17.08 o 
   3   7  13      454.48      393.23     11.60 o 
   4   7  13       13.23       40.53      8.81 o 
   5   7  13       47.56       49.57     10.09 o 
  -4   8  13        0.05       -1.48      3.26 o 
  -3   8  13        8.23        6.96      3.64 o 
  -2   8  13       47.97       54.28      5.55 o 
  -1   8  13      154.28      135.98      9.58 o 
   0   8  13       71.04       77.42      6.10 o 
   1   8  13      174.43      180.57      6.45 o 
   2   8  13      339.54      331.94     21.40 o 
   3   8  13       11.39       18.46      2.93 o 
   4   8  13       55.29       43.07      6.12 o 
   5   8  13        2.15        9.42      5.13 o 
  -4   9  13       30.15       31.42      5.69 o 
  -3   9  13        6.37        7.73      3.97 o 
  -2   9  13      160.41      151.20     15.12 o 
  -1   9  13       74.01       94.98      6.75 o 
   0   9  13      386.11      396.98     10.65 o 
   1   9  13      246.18      225.63      7.25 o 
   2   9  13       42.74       42.58      5.95 o 
   3   9  13       44.76       48.37      3.68 o 
   4   9  13       23.80       23.21      5.30 o 
   5   9  13        3.40        6.80      5.01 o 
  -4  10  13        0.95        1.82      5.30 o 
  -3  10  13        7.64       17.70      4.19 o 
  -2  10  13       22.49       26.60      5.28 o 
  -1  10  13       78.54       67.41      3.82 o 
   0  10  13       41.60       43.22      3.40 o 
   1  10  13      109.69      137.73     16.66 o 
   2  10  13        9.25       11.62      2.82 o 
   3  10  13       65.26       77.68     10.37 o 
   4  10  13        7.57       14.49      5.14 o 
  -4  11  13        0.91        3.38      6.18 o 
  -3  11  13      331.99      295.53     18.02 o 
  -2  11  13      247.03      275.09     12.84 o 
  -1  11  13        0.42        1.11      3.66 o 
   0  11  13      153.33      164.70      8.84 o 
   1  11  13      149.39      117.09      5.93 o 
   2  11  13        1.87        1.89      2.43 o 
   3  11  13       19.27       30.06      5.19 o 
   4  11  13      120.32      111.72      9.82 o 
  -3  12  13       11.19        6.78      6.33 o 
  -2  12  13        8.54        9.99      3.31 o 
  -1  12  13        0.44       -0.74      1.87 o 
   0  12  13       45.45       46.83      3.70 o 
   1  12  13       81.61      119.84      6.96 o 
   2  12  13       19.20       20.62      3.08 o 
   3  12  13      166.30      163.61     10.55 o 
   4  12  13        0.35        3.07      4.45 o 
  -3  13  13        0.26        4.40      6.21 o 
  -2  13  13      212.49      215.00     18.94 o 
  -1  13  13       20.82       29.83      7.69 o 
   0  13  13        0.35        3.88      6.40 o 
   1  13  13      120.05      131.67      6.20 o 
   2  13  13        4.54        6.84      2.57 o 
   3  13  13        2.22        4.04      3.70 o 
   4  13  13        1.33        0.98      4.35 o 
  -3  14  13        9.35       12.20      7.40 o 
  -2  14  13       71.59       49.28      9.91 o 
  -1  14  13        3.49        6.41      3.87 o 
   0  14  13       99.99       96.91      5.84 o 
   1  14  13       13.80       18.14      3.17 o 
   2  14  13       72.50       83.64      7.72 o 
   3  14  13        4.04        4.02      4.03 o 
  -2  15  13        1.01       -4.57      5.87 o 
  -1  15  13        0.25       -0.13      2.91 o 
   0  15  13        0.53       -3.35      3.35 o 
   1  15  13        1.79        3.37      2.63 o 
   2  15  13        6.83        8.49      4.01 o 
   3  15  13        2.79        4.63      4.38 o 
  -1  16  13       69.61       57.48     10.81 o 
   0  16  13        0.77       -0.61      3.21 o 
   1  16  13       49.10       55.99      7.25 o 
   2  16  13       25.52       19.19      5.11 o 
   0  17  13        1.93       -1.50      5.05 o 
   1  17  13        0.06       29.70      9.73 o 
  -1  -7  14       16.56       17.79     10.78 o 
   0  -7  14        6.32        0.06      7.12 o 
   1  -7  14        0.88       -2.89      7.60 o 
   2  -7  14        1.46        3.12      8.51 o 
  -2  -6  14       25.44       26.73      5.63 o 
  -1  -6  14        1.29       14.15     19.78 o 
   0  -6  14       20.58       14.88      5.42 o 
   1  -6  14       35.03       37.57     11.21 o 
   2  -6  14       16.52       20.74     10.75 o 
  -2  -5  14        1.13       15.51      4.85 o 
  -1  -5  14       47.97       58.94     11.25 o 
   0  -5  14      121.52      130.07     10.52 o 
   1  -5  14        0.19        4.27      5.77 o 
   2  -5  14        9.82        9.93      8.85 o 
   3  -5  14       37.65       38.31     12.71 o 
  -3  -4  14        1.31       22.15      7.89 o 
  -2  -4  14       77.90       79.27     10.96 o 
  -1  -4  14       65.50       72.64      7.97 o 
   0  -4  14       15.43       15.66      6.69 o 
   1  -4  14      114.08       91.76     15.63 o 
   2  -4  14       39.26       47.66     22.37 o 
   3  -4  14       28.27       40.05      7.14 o 
  -3  -3  14        0.05        1.70      6.41 o 
  -2  -3  14       11.75        1.12      3.71 o 
  -1  -3  14       18.66       16.14      6.91 o 
   0  -3  14      161.79      175.25     10.72 o 
   1  -3  14       33.23       36.64      5.65 o 
   2  -3  14       18.58       21.64      3.53 o 
   3  -3  14        0.33        1.70      4.02 o 
   4  -3  14        0.40        7.83      7.71 o 
  -3  -2  14       93.43       92.07      8.15 o 
  -2  -2  14      182.73      208.77     18.08 o 
  -1  -2  14       47.11       49.43      7.95 o 
   0  -2  14      186.66      176.84     10.73 o 
   1  -2  14       54.54       75.19      9.51 o 
   2  -2  14       59.69       53.16      5.31 o 
   3  -2  14        0.36        4.71      2.86 o 
   4  -2  14       15.26       23.09      6.08 o 
  -4  -1  14        2.29       -1.96      5.67 o 
  -3  -1  14        0.85        0.12      4.33 o 
  -2  -1  14       91.51      100.72      8.61 o 
  -1  -1  14      110.91      124.72      8.58 o 
   0  -1  14      237.47      203.50     11.64 o 
   1  -1  14       18.17       37.36      5.09 o 
   2  -1  14      169.36      156.78      7.44 o 
   3  -1  14        8.95        6.13      3.82 o 
   4  -1  14       71.94       63.17      6.05 o 
  -4   0  14       65.12       59.40     10.87 o 
  -3   0  14      122.80      117.91      8.83 o 
  -2   0  14       23.33       16.14      4.29 o 
  -1   0  14      310.73      327.49     15.07 o 
   0   0  14        9.62       10.61      9.46 o 
   1   0  14       88.93       87.91      7.12 o 
   2   0  14       25.65       25.47      4.66 o 
   3   0  14        1.55        0.42      2.32 o 
   4   0  14       39.01       42.95      5.08 o 
  -4   1  14        1.69        8.05      4.68 o 
  -3   1  14        3.50        3.63      3.70 o 
  -2   1  14       26.11       31.51      7.46 o 
  -1   1  14       37.64       33.64      5.17 o 
   0   1  14      208.07      209.79     12.49 o 
   1   1  14        8.37        6.96      3.46 o 
   2   1  14       37.20       39.80      3.68 o 
   3   1  14       49.13       46.29      4.34 o 
   4   1  14       22.07       24.94      5.26 o 
   5   1  14       72.41       58.92      7.85 o 
  -4   2  14       18.46        8.91      5.11 o 
  -3   2  14       69.60       70.31     14.46 o 
  -2   2  14       52.68       48.93      5.67 o 
  -1   2  14      110.64      121.80      8.27 o 
   0   2  14       42.85       32.24      4.81 o 
   1   2  14       79.57       68.27     11.33 o 
   2   2  14       44.42       35.10      2.85 o 
   3   2  14        2.45        8.80      3.22 o 
   4   2  14        1.61        1.71      2.49 o 
   5   2  14        5.22        9.67      5.25 o 
  -4   3  14        9.84        5.89      5.03 o 
  -3   3  14       15.50        8.82      4.01 o 
  -2   3  14        5.00        7.58      3.32 o 
  -1   3  14      161.07      162.47      9.29 o 
   0   3  14      282.58      286.08     13.10 o 
   1   3  14     1132.63     1100.81     35.64 o 
   2   3  14       74.56       71.10      8.53 o 
   3   3  14       71.22       70.75      4.79 o 
   4   3  14      182.43      193.99     17.92 o 
   5   3  14       32.49       43.89      7.61 o 
  -4   4  14        7.28        5.83      3.93 o 
  -3   4  14       57.16       58.90      6.48 o 
  -2   4  14      163.93      171.12      9.70 o 
  -1   4  14       50.84       52.77      5.39 o 
   0   4  14      398.82      400.46     16.21 o 
   1   4  14       58.85       54.22      5.71 o 
   2   4  14        0.30        1.64      2.11 o 
   3   4  14       19.55       23.82      3.46 o 
   4   4  14        0.24       14.14      5.20 o 
   5   4  14        2.12       -2.37      4.66 o 
  -4   5  14       59.22       53.84     10.91 o 
  -3   5  14       69.84       66.97      6.43 o 
  -2   5  14       12.31       18.29      4.17 o 
  -1   5  14      336.00      313.12     13.39 o 
   0   5  14      120.88      109.40      7.26 o 
   1   5  14        3.77        0.23      2.72 o 
   2   5  14      477.48      468.65     23.86 o 
   3   5  14       75.00       72.50      5.01 o 
   4   5  14       22.42       24.26      5.34 o 
   5   5  14       63.07       61.52      9.26 o 
  -4   6  14        0.58        0.22      3.73 o 
  -3   6  14       93.93       94.09      8.86 o 
  -2   6  14      122.91      146.17     10.18 o 
  -1   6  14        0.49        2.19      2.94 o 
   0   6  14       25.30       33.73      4.43 o 
   1   6  14       55.62       53.21      5.37 o 
   2   6  14      139.08      140.31      6.00 o 
   3   6  14        0.50        7.50      5.84 o 
   4   6  14       19.10       18.20      4.67 o 
   5   6  14       23.87       25.90      7.17 o 
  -4   7  14       25.39       28.42      5.80 o 
  -3   7  14       20.33       25.58     10.88 o 
  -2   7  14      248.60      246.93     12.53 o 
  -1   7  14       98.03      104.06      7.89 o 
   0   7  14      329.84      366.50     17.14 o 
   1   7  14      741.20      683.37     22.68 o 
   2   7  14      235.85      234.75      9.89 o 
   3   7  14       63.15       59.92      3.87 o 
   4   7  14       44.92       39.92     13.11 o 
   5   7  14        3.35       -4.67      4.67 o 
  -4   8  14        0.46        2.22      3.58 o 
  -3   8  14        4.27        4.01      3.44 o 
  -2   8  14        0.00       -2.01      3.28 o 
  -1   8  14       16.34       24.51      9.79 o 
   0   8  14        4.06       20.90      8.86 o 
   1   8  14       88.49       93.57      4.30 o 
   2   8  14       27.57       30.99      4.66 o 
   3   8  14       54.31       53.90      4.89 o 
   4   8  14       51.08       55.81     11.62 o 
   5   8  14        4.00        7.48      6.44 o 
  -4   9  14        3.86        9.07      4.20 o 
  -3   9  14      169.51      180.30     11.38 o 
  -2   9  14       47.53       49.18      5.58 o 
  -1   9  14        6.53       12.59      3.97 o 
   0   9  14      845.58      844.89     59.79 o 
   1   9  14       35.66       24.52      2.76 o 
   2   9  14      477.99      441.93     17.20 o 
   3   9  14        0.69        2.49      2.36 o 
   4   9  14       94.52       94.28      8.48 o 
  -4  10  14        3.27        4.31      5.79 o 
  -3  10  14       71.99       69.18      6.77 o 
  -2  10  14       19.51       10.39      3.64 o 
  -1  10  14       16.05       14.50      6.52 o 
   0  10  14       35.27       35.26      4.63 o 
   1  10  14       53.95       64.61      3.98 o 
   2  10  14      146.04      146.24      8.72 o 
   3  10  14       65.13       57.55      7.98 o 
   4  10  14        0.13       -4.72      4.72 o 
  -3  11  14        5.27        9.71      4.46 o 
  -2  11  14        0.26       -3.21      3.21 o 
  -1  11  14       39.46       42.16      5.59 o 
   0  11  14       11.17       11.87      3.16 o 
   1  11  14       93.24      107.17      7.32 o 
   2  11  14       60.87       63.21      4.87 o 
   3  11  14       47.08       50.27      6.64 o 
   4  11  14        0.52        1.91      7.53 o 
  -3  12  14       76.49       74.66     11.44 o 
  -2  12  14       85.65       91.85     10.99 o 
  -1  12  14       29.27       28.42      5.00 o 
   0  12  14       77.26       60.87      5.47 o 
   1  12  14        0.29        1.14      2.56 o 
   2  12  14       55.33       60.76      4.82 o 
   3  12  14       57.64       55.21      9.21 o 
   4  12  14        9.76        7.12      5.29 o 
  -3  13  14       11.89        6.95      6.72 o 
  -2  13  14        1.87        8.88      5.84 o 
  -1  13  14        8.41       17.60      4.84 o 
   0  13  14       31.08       36.54      4.11 o 
   1  13  14       52.17       49.33      4.39 o 
   2  13  14        0.30        1.90      3.12 o 
   3  13  14       17.54       17.97      5.32 o 
  -2  14  14        2.58        1.87      5.67 o 
  -1  14  14       11.26        7.49      3.61 o 
   0  14  14       14.49       20.89      4.51 o 
   1  14  14        4.15       11.84      6.19 o 
   2  14  14       38.71       36.58      5.93 o 
   3  14  14        0.62        1.14      5.01 o 
  -1  15  14        0.14       -3.12      5.42 o 
   0  15  14        0.02        1.55      2.43 o 
   1  15  14        1.70        2.79      2.65 o 
   2  15  14        2.69        5.95      4.74 o 
  -1  16  14       10.63       17.70      9.45 o 
   0  16  14       12.29       30.15      8.23 o 
   1  16  14       73.09       50.33      8.60 o 
   2  16  14        0.11       -2.07      5.36 o 
  -1  -6  15       13.43       11.36      8.52 o 
   0  -6  15       13.24        4.54      7.21 o 
   1  -6  15        3.24       17.73      9.28 o 
   2  -6  15        0.23        0.71      7.32 o 
  -2  -5  15        2.00        7.98      4.34 o 
  -1  -5  15       77.43       52.99      8.54 o 
   0  -5  15       74.33       80.34     10.29 o 
   1  -5  15        4.82        0.37      5.96 o 
   2  -5  15        0.70        1.05      6.69 o 
  -2  -4  15       32.15       41.92      6.55 o 
  -1  -4  15       42.11       35.66      6.03 o 
   0  -4  15       99.26      106.85      9.84 o 
   1  -4  15        4.18       -0.61      3.67 o 
   2  -4  15       44.33       56.38     12.80 o 
   3  -4  15       30.91       22.33     10.44 o 
  -3  -3  15        0.00       -1.61      3.85 o 
  -2  -3  15        0.36        9.14      5.09 o 
  -1  -3  15        7.11       18.79      4.78 o 
   0  -3  15       96.22       97.82      8.52 o 
   1  -3  15        1.92        4.79      5.35 o 
   2  -3  15        4.92        2.98      3.95 o 
   3  -3  15       65.35       92.76     17.37 o 
  -3  -2  15       53.54       36.27      6.26 o 
  -2  -2  15        0.34       -0.33      3.47 o 
  -1  -2  15      164.41      163.03     10.54 o 
   0  -2  15       49.95       51.18      6.44 o 
   1  -2  15       37.03       42.02      6.61 o 
   2  -2  15       20.19       28.01      5.28 o 
   3  -2  15       14.51       21.70      6.20 o 
   4  -2  15       12.58       31.77      9.90 o 
  -3  -1  15        0.38       11.40     10.31 o 
  -2  -1  15       18.98       15.53      6.57 o 
  -1  -1  15        2.19        1.93      3.31 o 
   0  -1  15      212.96      213.94     12.16 o 
   1  -1  15       50.63       52.48      7.29 o 
   2  -1  15       67.76       59.47      7.23 o 
   3  -1  15       25.50       34.63     14.64 o 
   4  -1  15        3.04       -2.61      6.18 o 
  -3   0  15       26.91       34.07      6.17 o 
  -2   0  15      113.15      130.99     10.07 o 
  -1   0  15       85.93       92.93      7.79 o 
   0   0  15      183.43      194.60     10.86 o 
   1   0  15      110.93      106.21      8.77 o 
   2   0  15        3.26        7.56      4.13 o 
   3   0  15       12.36        6.88      3.93 o 
   4   0  15       11.35       13.71      9.62 o 
  -4   1  15        0.23       -0.09      5.11 o 
  -3   1  15        4.15       16.96      6.17 o 
  -2   1  15        3.08       17.49     10.13 o 
  -1   1  15      265.65      264.19     13.74 o 
   0   1  15        0.35       -1.05      3.22 o 
   1   1  15        3.05       12.36      8.06 o 
   2   1  15       34.99       23.85      4.66 o 
   3   1  15        0.04       -1.38      2.03 o 
   4   1  15       91.75       76.90      8.87 o 
  -4   2  15       11.04       16.23      7.29 o 
  -3   2  15       18.81       12.51      4.33 o 
  -2   2  15       87.50       82.81      9.21 o 
  -1   2  15       18.47       30.92     11.01 o 
   0   2  15      162.04      172.95      9.97 o 
   1   2  15        7.50        5.07      3.40 o 
   2   2  15        1.11        4.46      3.25 o 
   3   2  15       20.79       24.93      4.69 o 
   4   2  15        4.70        1.47      2.59 o 
  -4   3  15        1.93       13.87      5.13 o 
  -3   3  15       13.45        9.54      4.14 o 
  -2   3  15        3.91        6.70      3.47 o 
  -1   3  15       42.40       53.70      8.12 o 
   0   3  15        2.29       -2.78      4.16 o 
   1   3  15       19.21        9.36      5.76 o 
   2   3  15      204.43      184.15     10.00 o 
   3   3  15      220.54      217.54     12.81 o 
   4   3  15        2.99        2.35      2.71 o 
  -4   4  15        4.82       10.58      5.33 o 
  -3   4  15       80.60       78.34      7.49 o 
  -2   4  15       83.18       92.62     14.47 o 
  -1   4  15       63.92       63.97      7.11 o 
   0   4  15       31.79       31.15      9.83 o 
   1   4  15       11.24        3.01      3.21 o 
   2   4  15       16.01       28.52      4.76 o 
   3   4  15       27.25       23.83      4.96 o 
   4   4  15       20.04       12.83      4.82 o 
   5   4  15        0.02        1.05      5.84 o 
  -4   5  15       48.25       62.30      8.04 o 
  -3   5  15       12.98       22.28      4.68 o 
  -2   5  15      288.88      316.80     15.25 o 
  -1   5  15      187.56      168.65      9.22 o 
   0   5  15      759.53      718.23     25.83 o 
   1   5  15     1582.31     1585.96     50.68 o 
   2   5  15       26.79       22.65      4.26 o 
   3   5  15        3.89       10.71      3.66 o 
   4   5  15        0.60        1.72      3.39 o 
  -4   6  15       17.90       19.66      5.84 o 
  -3   6  15        8.07        9.26      5.81 o 
  -2   6  15        0.18        5.46      3.87 o 
  -1   6  15       17.08       25.32      4.65 o 
   0   6  15        3.77       11.39      8.96 o 
   1   6  15        0.06        4.69      3.29 o 
   2   6  15       14.35       20.87      4.07 o 
   3   6  15       28.75       41.21      3.55 o 
   4   6  15       21.20       27.90      5.17 o 
  -4   7  15        2.94        4.96      4.19 o 
  -3   7  15        7.84       16.46      4.96 o 
  -2   7  15       31.63       37.51      6.60 o 
  -1   7  15      151.39      138.38      8.79 o 
   0   7  15      262.76      254.54     12.28 o 
   1   7  15      256.89      228.64     12.37 o 
   2   7  15      555.79      501.17     24.44 o 
   3   7  15       19.02       20.18      6.27 o 
   4   7  15       27.27       31.12      5.98 o 
  -4   8  15        9.34        6.48     10.10 o 
  -3   8  15        1.51        1.78      3.36 o 
  -2   8  15       30.67       31.35      5.07 o 
  -1   8  15        7.08        9.47      8.20 o 
   0   8  15        0.17       -3.23      3.23 o 
   1   8  15        0.36        4.35      3.26 o 
   2   8  15        0.00        0.97      1.94 o 
   3   8  15       76.04       69.42      5.05 o 
   4   8  15       24.75       30.52      5.53 o 
  -4   9  15        5.52       11.63      4.65 o 
  -3   9  15       53.24       56.52      6.61 o 
  -2   9  15       48.81       43.06      5.78 o 
  -1   9  15       85.47       94.02      7.34 o 
   0   9  15      123.86      133.82      8.36 o 
   1   9  15       76.52       87.86      9.06 o 
   2   9  15      153.19      146.68      6.55 o 
   3   9  15       59.66       61.97      4.51 o 
   4   9  15       10.41       10.31      4.52 o 
  -3  10  15       25.67       32.74      6.02 o 
  -2  10  15       15.89       15.13      8.55 o 
  -1  10  15        4.42       13.66      4.82 o 
   0  10  15       66.74       61.31      7.95 o 
   1  10  15       50.44       45.93      5.11 o 
   2  10  15       66.24       79.72     27.19 o 
   3  10  15       82.48       72.94     10.02 o 
   4  10  15       88.29       98.55      9.79 o 
  -3  11  15        8.29        6.16      3.96 o 
  -2  11  15       17.80       20.82      5.11 o 
  -1  11  15       17.39       28.06      7.13 o 
   0  11  15        9.85        8.56      3.53 o 
   1  11  15      300.27      293.94     13.62 o 
   2  11  15        6.81       13.58      4.21 o 
   3  11  15       16.74       25.93      7.76 o 
   4  11  15       21.34       26.23      5.67 o 
  -3  12  15       20.97       19.40      7.55 o 
  -2  12  15        0.18        2.02      3.27 o 
  -1  12  15       80.59       84.28      7.05 o 
   0  12  15       90.40       74.57      7.15 o 
   1  12  15       46.47       47.40      5.72 o 
   2  12  15      125.58      120.35      6.57 o 
   3  12  15        9.23        8.25      4.87 o 
  -3  13  15        0.00        8.54      6.84 o 
  -2  13  15        0.97       19.83      6.86 o 
  -1  13  15        1.79        2.20      3.06 o 
   0  13  15        9.05        4.34      3.64 o 
   1  13  15        8.30        5.44      3.59 o 
   2  13  15       16.16        8.53      3.05 o 
   3  13  15        0.00        3.38      3.62 o 
  -2  14  15       38.07       34.70      8.65 o 
  -1  14  15       29.80       24.35      4.60 o 
   0  14  15       25.11       38.54      5.22 o 
   1  14  15       39.28       39.56      8.31 o 
   2  14  15        3.96       -2.47      6.33 o 
   3  14  15       30.65       43.61      9.85 o 
  -2  15  15       17.17       24.37      8.62 o 
  -1  15  15       13.09       36.42      9.22 o 
   0  15  15       28.29       36.52      5.98 o 
   1  15  15        5.90        3.95      3.60 o 
   2  15  15        1.14        6.58      5.93 o 
  -1  16  15        3.45       -4.59      4.59 o 
   0  16  15       39.15       18.95      5.59 o 
   1  16  15       19.79       21.67      6.78 o 
  -1  -5  16       10.76       25.69      6.14 o 
   0  -5  16        3.40        6.49      5.05 o 
   1  -5  16        1.40       11.49      8.54 o 
   2  -5  16        3.22       -8.91      8.91 o 
  -2  -4  16        0.35        8.50      5.13 o 
  -1  -4  16       65.70       61.83     16.09 o 
   0  -4  16       15.24       22.88      5.60 o 
   1  -4  16        4.16       -1.77      3.55 o 
   2  -4  16       14.51       30.52     10.69 o 
  -2  -3  16        0.12       -3.38      6.18 o 
  -1  -3  16        9.82       19.74      4.99 o 
   0  -3  16        2.47        1.93      5.19 o 
   1  -3  16        0.42        1.43      3.91 o 
   2  -3  16       31.53       18.42      5.01 o 
   3  -3  16       62.06       85.54     14.73 o 
  -2  -2  16        8.70        9.00      4.60 o 
  -1  -2  16        2.04        2.14      3.99 o 
   0  -2  16       45.78       47.61      6.52 o 
   1  -2  16       70.78       90.82      8.99 o 
   2  -2  16       10.29       14.48      5.75 o 
   3  -2  16       32.68       57.91     11.60 o 
  -3  -1  16        0.01        1.88      3.89 o 
  -2  -1  16        2.54        2.05      4.23 o 
  -1  -1  16       39.78       44.26      6.18 o 
   0  -1  16       33.89       43.46      5.91 o 
   1  -1  16       26.95       37.32      5.73 o 
   2  -1  16       73.44       72.47      8.15 o 
   3  -1  16       38.79       28.84      7.39 o 
  -3   0  16        0.01        1.65      3.68 o 
  -2   0  16      102.41      108.24      9.30 o 
  -1   0  16        2.15        8.07      3.97 o 
   0   0  16      122.04      120.96     20.62 o 
   1   0  16      101.39      121.60      9.08 o 
   2   0  16        1.28        4.52      3.71 o 
   3   0  16        5.68       11.74      4.48 o 
   4   0  16        0.68        4.91      6.04 o 
  -3   1  16       28.65       24.14      5.15 o 
  -2   1  16       10.72       13.80      8.67 o 
  -1   1  16        6.50        8.18      4.02 o 
   0   1  16        0.00        1.99      4.71 o 
   1   1  16      438.97      416.48     18.50 o 
   2   1  16        1.53        4.80      6.23 o 
   3   1  16        0.48        3.31      3.59 o 
   4   1  16       24.59       30.56      6.60 o 
  -3   2  16       94.03       76.34      8.03 o 
  -2   2  16      102.90      103.29      8.67 o 
  -1   2  16       16.89       13.73      4.14 o 
   0   2  16       64.08       58.14      6.43 o 
   1   2  16        8.53        1.49      6.18 o 
   2   2  16        1.18        5.42      3.79 o 
   3   2  16       19.46       20.05      5.28 o 
   4   2  16        0.29        4.11      3.83 o 
  -3   3  16       11.95       18.88      5.04 o 
  -2   3  16      203.01      175.94     10.75 o 
  -1   3  16       35.49       37.82      5.39 o 
   0   3  16      387.30      361.25     17.03 o 
   1   3  16      138.42      118.95      8.30 o 
   2   3  16       65.31       60.25      6.20 o 
   3   3  16       39.12       35.98      7.32 o 
   4   3  16       79.57       98.45     14.02 o 
  -4   4  16       16.15       20.81      7.29 o 
  -3   4  16       17.38       22.07      5.91 o 
  -2   4  16        3.30       -2.33      3.21 o 
  -1   4  16       58.22       51.14      7.90 o 
   0   4  16       69.29       62.45     10.33 o 
   1   4  16      319.24      298.60     14.45 o 
   2   4  16        4.50        6.84      8.24 o 
   3   4  16        0.15        1.95      3.19 o 
   4   4  16       24.31       23.46      8.57 o 
  -4   5  16        1.24        1.29      3.79 o 
  -3   5  16        1.37        9.40      5.74 o 
  -2   5  16       68.98       61.76      6.68 o 
  -1   5  16       15.38       16.45      4.13 o 
   0   5  16      195.03      173.38     10.11 o 
   1   5  16       20.18       20.06      4.45 o 
   2   5  16      134.84      122.62      8.36 o 
   3   5  16        0.54        0.80      4.99 o 
   4   5  16       20.67       14.92      7.66 o 
  -4   6  16        5.69        2.04      3.91 o 
  -3   6  16       33.74       33.87      6.16 o 
  -2   6  16        1.31        3.62      4.17 o 
  -1   6  16        0.24       -0.44      3.01 o 
   0   6  16        7.30        0.58      2.81 o 
   1   6  16       26.73       24.56      4.54 o 
   2   6  16        0.00       -3.29      3.29 o 
   3   6  16      151.22      148.45      9.21 o 
   4   6  16        0.69        6.21      6.72 o 
  -4   7  16        0.35        2.30      3.97 o 
  -3   7  16      133.31      116.00      9.71 o 
  -2   7  16        8.24        9.80      6.86 o 
  -1   7  16      210.03      198.98     18.94 o 
   0   7  16       80.18       71.62      6.59 o 
   1   7  16      818.55      757.44     40.90 o 
   2   7  16       47.70       43.22      4.99 o 
   3   7  16       18.11       17.42      3.98 o 
   4   7  16      109.16      123.50     15.28 o 
  -3   8  16        4.90        4.77      3.93 o 
  -2   8  16       20.28       25.99      4.93 o 
  -1   8  16        4.04       19.00      4.42 o 
   0   8  16       90.96       98.80      7.68 o 
   1   8  16       38.14       40.59      5.29 o 
   2   8  16       41.30       51.29      5.88 o 
   3   8  16        5.12        3.79      3.04 o 
   4   8  16        2.80       -1.45      6.69 o 
  -3   9  16       12.29        8.42      4.37 o 
  -2   9  16       15.56       18.40      4.64 o 
  -1   9  16       79.34       76.74      6.75 o 
   0   9  16       57.74       49.06      5.76 o 
   1   9  16       54.81       64.87      6.28 o 
   2   9  16        0.30        7.97      3.98 o 
   3   9  16        1.52        1.21      2.69 o 
   4   9  16        0.03       -6.72      6.72 o 
  -3  10  16        0.46       -0.30      4.69 o 
  -2  10  16        6.20        5.21      4.51 o 
  -1  10  16       41.65       50.23      5.90 o 
   0  10  16        6.85        2.04      8.59 o 
   1  10  16       14.29       21.05      4.21 o 
   2  10  16       94.92       96.81     16.99 o 
   3  10  16        0.27       -5.22      6.21 o 
   4  10  16       87.14       87.83     13.51 o 
  -3  11  16        7.15        2.87      3.75 o 
  -2  11  16       10.49       14.71      4.65 o 
  -1  11  16       11.45       16.48     12.04 o 
   0  11  16        0.03       15.60      3.97 o 
   1  11  16        3.00        1.29      2.99 o 
   2  11  16       17.24       23.59      4.98 o 
   3  11  16       85.06       92.98     13.63 o 
   4  11  16        0.03        2.98      6.35 o 
  -3  12  16        0.64       24.85      8.65 o 
  -2  12  16       10.13       13.64      4.35 o 
  -1  12  16       56.49       45.81      8.70 o 
   0  12  16        2.13       -1.95      5.72 o 
   1  12  16      146.50      145.73     10.77 o 
   2  12  16       48.36       41.56      5.71 o 
   3  12  16       70.99       73.71     11.95 o 
  -2  13  16       16.87       19.32      7.72 o 
  -1  13  16       10.22        7.60      3.76 o 
   0  13  16      109.27       96.45      7.93 o 
   1  13  16       24.98       27.95      9.21 o 
   2  13  16        0.71        4.58      3.85 o 
   3  13  16        3.82        5.05      6.55 o 
  -2  14  16       50.93       61.92     10.84 o 
  -1  14  16        3.41        0.37      7.15 o 
   0  14  16       60.28       64.84      6.85 o 
   1  14  16       32.82       36.04      7.87 o 
   2  14  16       19.76       33.16     10.98 o 
  -1  15  16        2.04        7.89      6.24 o 
   0  15  16        0.18        3.53      3.98 o 
   1  15  16        0.08       -3.64      3.64 o 
   2  15  16        0.89        1.82      5.47 o 
   0  16  16       46.78       67.31     13.90 o 
  -1  -4  17        7.92       10.49      8.44 o 
   0  -4  17       19.68        8.67      4.78 o 
   1  -4  17       38.57       44.38     11.12 o 
  -1  -3  17       63.55       62.87      7.71 o 
   0  -3  17        6.68        2.73      4.13 o 
   1  -3  17        3.91        1.62      3.83 o 
   2  -3  17        1.03       -0.48      6.21 o 
  -2  -2  17       32.72       33.32      6.74 o 
  -1  -2  17        0.16       -4.03      4.03 o 
   0  -2  17       42.99       30.93      6.94 o 
   1  -2  17       15.47       24.01      5.52 o 
   2  -2  17        0.12        0.70      3.40 o 
   3  -2  17       16.46       17.36      8.91 o 
  -2  -1  17       12.10        2.43     14.86 o 
  -1  -1  17       86.36       79.67      7.99 o 
   0  -1  17        5.30       10.64      4.50 o 
   1  -1  17      109.99      101.03      9.10 o 
   2  -1  17       45.50       38.71      6.23 o 
   3  -1  17        0.02       -4.26      4.26 o 
  -3   0  17       40.27       43.08     12.48 o 
  -2   0  17       76.95       76.56      9.01 o 
  -1   0  17        1.95       -0.77      3.82 o 
   0   0  17       52.04       55.05      7.41 o 
   1   0  17        0.05        2.97      3.76 o 
   2   0  17       11.66       24.83      5.10 o 
   3   0  17        6.04       10.69      6.51 o 
  -3   1  17        0.09       -1.50      3.67 o 
  -2   1  17       83.83       77.60      8.13 o 
  -1   1  17       35.90       26.60      5.41 o 
   0   1  17       82.90       82.57     12.82 o 
   1   1  17        6.03        9.36      5.77 o 
   2   1  17       19.89       21.60      5.45 o 
   3   1  17      125.22      109.81      9.25 o 
  -3   2  17       50.90       42.89      7.66 o 
  -2   2  17        2.27        4.78      4.00 o 
  -1   2  17       29.92       28.97      5.52 o 
   0   2  17       11.73       19.31      4.79 o 
   1   2  17       77.11       68.40      8.81 o 
   2   2  17        0.40       -3.46      3.47 o 
   3   2  17        3.21        3.22      3.84 o 
   4   2  17        2.06        2.64      6.01 o 
  -3   3  17       33.27       44.83     12.97 o 
  -2   3  17       44.20       46.98      6.08 o 
  -1   3  17       75.97       89.07      7.63 o 
   0   3  17      285.60      257.89     14.14 o 
   1   3  17       23.76       28.91      5.53 o 
   2   3  17       45.67       26.82      5.04 o 
   3   3  17       34.38       47.35      6.12 o 
   4   3  17        0.99       -0.37      5.45 o 
  -3   4  17        6.54       16.01      5.69 o 
  -2   4  17       43.68       52.41      6.08 o 
  -1   4  17       59.47       59.97      7.12 o 
   0   4  17       23.57       19.89      4.63 o 
   1   4  17        5.54        8.87      3.98 o 
   2   4  17       13.79        8.66      3.98 o 
   3   4  17        0.34        0.00      2.90 o 
   4   4  17       24.34       26.81      9.33 o 
  -3   5  17       48.02       55.51      7.24 o 
  -2   5  17        0.01       -0.60      3.57 o 
  -1   5  17      137.31      114.91      8.57 o 
   0   5  17       56.74       64.59      6.58 o 
   1   5  17      217.18      196.59     11.34 o 
   2   5  17       43.62       33.29      5.85 o 
   3   5  17        5.79       -1.39      3.24 o 
   4   5  17      164.72      187.66     20.68 o 
  -3   6  17        0.08        6.25      4.09 o 
  -2   6  17       11.68       13.42      4.60 o 
  -1   6  17        2.19       -3.52      3.52 o 
   0   6  17        0.02        3.02      3.28 o 
   1   6  17       24.83       33.45      5.11 o 
   2   6  17       23.40       34.89      8.00 o 
   3   6  17      114.49      114.50      8.60 o 
   4   6  17       22.77       25.90      9.65 o 
  -3   7  17       46.63       64.62     12.43 o 
  -2   7  17        5.02       18.99      4.95 o 
  -1   7  17       98.95      119.53     12.00 o 
   0   7  17        9.80       12.63      4.05 o 
   1   7  17       20.74       21.85      4.43 o 
   2   7  17        1.24        6.26      4.86 o 
   3   7  17      106.37      105.19      9.46 o 
   4   7  17       11.66       10.41      7.83 o 
  -3   8  17        5.18        2.26      5.87 o 
  -2   8  17        0.02        4.09      4.14 o 
  -1   8  17       10.49       18.40     11.45 o 
   0   8  17       57.01       51.77      6.12 o 
   1   8  17       13.79       10.92      9.33 o 
   2   8  17       87.17       91.72      7.05 o 
   3   8  17        4.50       11.15      3.69 o 
   4   8  17       31.63       48.40     10.75 o 
  -3   9  17        5.30        6.44      4.40 o 
  -2   9  17      146.22      133.60     10.13 o 
  -1   9  17       66.08       55.45      6.95 o 
   0   9  17       77.94       64.33      6.65 o 
   1   9  17      329.48      312.94     14.81 o 
   2   9  17        9.34       12.17      4.00 o 
   3   9  17       48.15       44.89      8.85 o 
   4   9  17        7.31       15.71      8.06 o 
  -3  10  17        4.80        9.09      7.93 o 
  -2  10  17       15.03       23.87      5.28 o 
  -1  10  17       44.24       37.16      5.63 o 
   0  10  17       15.68       26.64      7.35 o 
   1  10  17      134.78      123.42      8.64 o 
   2  10  17        3.81        8.64      8.37 o 
   3  10  17       18.89       16.09      7.32 o 
  -3  11  17       56.82       81.45     12.94 o 
  -2  11  17       16.61       15.64      5.00 o 
  -1  11  17       36.07       33.23      5.53 o 
   0  11  17      117.29       90.96      7.83 o 
   1  11  17        2.92        3.15      3.86 o 
   2  11  17       18.64       21.75      5.23 o 
   3  11  17       69.64       73.46     12.63 o 
  -2  12  17       23.64       38.45      6.71 o 
  -1  12  17        4.71        3.05      3.66 o 
   0  12  17       21.50       21.18      4.77 o 
   1  12  17       35.78       41.36      6.02 o 
   2  12  17        8.77        7.79      3.74 o 
   3  12  17       51.16       57.66     11.83 o 
  -2  13  17        0.33       -2.27      5.87 o 
  -1  13  17       16.83       15.83      4.71 o 
   0  13  17        1.54        0.01      3.26 o 
   1  13  17       23.58       20.71      9.59 o 
   2  13  17        1.79       -0.14      4.91 o 
   3  13  17        7.84        3.32      6.52 o 
  -1  14  17        6.77       12.11      4.43 o 
   0  14  17       37.83       48.03      6.84 o 
   1  14  17        0.07        5.14      4.42 o 
   2  14  17       57.03       58.60     11.49 o 
  -1  15  17        0.37        3.43      6.04 o 
   0  15  17        0.33       -1.44      3.58 o 
   1  15  17        0.01        6.76      5.80 o 
   0  -3  18        0.00        1.21      4.59 o 
   1  -3  18        5.28       -0.26      5.93 o 
  -1  -2  18       17.83       32.10      6.55 o 
   0  -2  18        9.53       20.73     15.15 o 
   1  -2  18       14.65        6.99      4.70 o 
   2  -2  18       10.39       20.91      9.33 o 
  -2  -1  18        3.18       14.44      5.99 o 
  -1  -1  18        0.83       -2.13      5.76 o 
   0  -1  18        0.97       -4.11      4.11 o 
   1  -1  18       12.82        9.94      5.73 o 
   2  -1  18        1.35        0.53      4.07 o 
  -2   0  18        2.79        1.57      4.15 o 
  -1   0  18       38.60       21.09      9.70 o 
   0   0  18        7.22       15.29      4.81 o 
   1   0  18        1.71        4.71      4.04 o 
   2   0  18        8.11       18.01      5.64 o 
   3   0  18        1.39        1.67      4.37 o 
  -2   1  18        8.97        6.29      7.45 o 
  -1   1  18       10.33       22.01      7.87 o 
   0   1  18       11.02       16.87      8.31 o 
   1   1  18        3.09        5.36     10.01 o 
   2   1  18       72.86       63.58      8.96 o 
   3   1  18       77.29       89.11      9.22 o 
  -2   2  18       13.79       12.78      8.27 o 
  -1   2  18       25.71       17.81      5.11 o 
   0   2  18        3.15        0.31      3.39 o 
   1   2  18        8.30       17.72     10.35 o 
   2   2  18        2.81        2.01      3.87 o 
   3   2  18        2.14        4.42      4.57 o 
  -3   3  18       24.43       19.50      8.60 o 
  -2   3  18        0.06        3.59      4.41 o 
  -1   3  18       76.40       84.70      8.30 o 
   0   3  18        7.17        4.09      7.15 o 
   1   3  18        2.97        4.79      3.89 o 
   2   3  18      139.54      125.37     12.10 o 
   3   3  18       69.48       60.23     11.92 o 
  -3   4  18        3.09       -2.89      5.53 o 
  -2   4  18       26.54       40.27     14.03 o 
  -1   4  18        0.02        6.85      4.06 o 
   0   4  18       32.26       47.90      7.79 o 
   1   4  18        7.97       18.31      4.84 o 
   2   4  18        0.25        7.10      4.00 o 
   3   4  18        1.26        3.82      3.73 o 
  -3   5  18       75.31       77.28      8.82 o 
  -2   5  18       28.66       37.43     13.39 o 
  -1   5  18      134.41      127.65      9.10 o 
   0   5  18      130.94      136.33     13.66 o 
   1   5  18       32.53       31.85      5.98 o 
   2   5  18       20.16       15.30      4.34 o 
   3   5  18        0.67       -2.22      5.15 o 
  -3   6  18        8.75       10.36      4.84 o 
  -2   6  18       17.48       19.95      5.38 o 
  -1   6  18        4.40        3.61      3.53 o 
   0   6  18        1.94        2.29      3.36 o 
   1   6  18        0.51       10.17      4.12 o 
   2   6  18       16.55       27.52      5.91 o 
   3   6  18       33.89       28.76      5.33 o 
  -3   7  18       46.22       60.56      8.71 o 
  -2   7  18      130.47      108.80     12.17 o 
  -1   7  18        0.25       -3.74      3.74 o 
   0   7  18      583.18      513.03     37.72 o 
   1   7  18      334.79      308.62     14.86 o 
   2   7  18       19.67       25.22      4.82 o 
   3   7  18       16.39       26.15      7.66 o 
  -3   8  18        0.72        1.36      4.27 o 
  -2   8  18        0.01        4.11      3.89 o 
  -1   8  18        3.68        2.61      3.49 o 
   0   8  18        1.14       -3.24      6.06 o 
   1   8  18       20.83       20.50      4.64 o 
   2   8  18       84.07       84.67      7.11 o 
   3   8  18       23.67       25.31      5.30 o 
  -3   9  18        4.21       10.60      5.14 o 
  -2   9  18       41.25       36.70      6.13 o 
  -1   9  18       16.88       20.91      8.31 o 
   0   9  18       50.41       45.68      6.17 o 
   1   9  18        1.92        1.23      3.25 o 
   2   9  18        0.19       -2.64      3.28 o 
   3   9  18        0.36       -6.15      7.35 o 
  -2  10  18       10.70       24.36      5.43 o 
  -1  10  18       36.71       28.94      5.98 o 
   0  10  18        7.34       14.91     12.76 o 
   1  10  18       36.83       40.27      5.39 o 
   2  10  18       19.71       28.93     11.48 o 
   3  10  18      128.72      128.83     18.01 o 
  -2  11  18        0.64        1.99      3.74 o 
  -1  11  18       16.01        8.19      7.30 o 
   0  11  18        4.34        1.18      6.42 o 
   1  11  18       40.91       36.04      5.57 o 
   2  11  18       10.16       16.24      4.33 o 
   3  11  18        5.78        5.84      7.12 o 
  -2  12  18       35.21       44.87     10.57 o 
  -1  12  18        7.31        4.86      4.12 o 
   0  12  18       68.81       60.58      6.79 o 
   1  12  18        5.57        2.04      3.45 o 
   2  12  18       32.21       41.63      6.87 o 
  -1  13  18        2.48        2.94      4.00 o 
   0  13  18       55.39       50.63     10.88 o 
   1  13  18       14.13       10.32      4.40 o 
   2  13  18        0.00        1.16      5.53 o 
  -1  14  18       33.95       37.76      9.33 o 
   0  14  18        5.37        5.74      6.10 o 
   1  14  18       15.78       20.53     10.21 o 
   0  -1  19        1.02       -2.59      4.15 o 
   1  -1  19        3.08        5.60      4.60 o 
  -1   0  19        8.75        0.69      7.83 o 
   0   0  19       10.48       10.93      4.90 o 
   1   0  19        8.39        7.40      8.31 o 
   2   0  19        2.73        2.49      4.41 o 
  -1   1  19        0.70       -2.73      4.14 o 
   0   1  19       85.38       84.32     12.09 o 
   1   1  19        0.47        4.29      4.11 o 
   2   1  19        2.42        1.14      4.05 o 
  -2   2  19        5.78        5.43      4.96 o 
  -1   2  19        0.02        0.40      3.81 o 
   0   2  19        9.61        3.75      4.00 o 
   1   2  19        1.22        5.15      4.15 o 
   2   2  19        5.07        4.67      4.13 o 
   3   2  19        4.44        7.24      4.60 o 
  -2   3  19        0.21       -1.38      5.30 o 
  -1   3  19      153.08      156.62     11.44 o 
   0   3  19       19.61       34.31      6.01 o 
   1   3  19      143.81      139.66     10.86 o 
   2   3  19       61.47       72.98      7.79 o 
   3   3  19        1.58       -0.01      3.38 o 
  -2   4  19       13.66       17.44      5.16 o 
  -1   4  19        6.56       16.91      4.97 o 
   0   4  19       42.16       29.90      5.65 o 
   1   4  19        1.32        3.50      4.39 o 
   2   4  19        8.42        7.57      4.35 o 
   3   4  19        1.03       -1.19      3.87 o 
  -2   5  19      104.06      107.18     10.10 o 
  -1   5  19        3.10       -2.97      3.55 o 
   0   5  19      384.95      350.08     18.27 o 
   1   5  19       50.93       53.50      6.65 o 
   2   5  19       12.05        5.50      3.94 o 
   3   5  19       72.21       83.42     11.11 o 
  -2   6  19        4.87        2.60      4.17 o 
  -1   6  19        8.53       17.23     10.18 o 
   0   6  19        2.61        0.90      3.28 o 
   1   6  19        1.20        0.57      3.22 o 
   2   6  19        9.37       17.40      4.69 o 
   3   6  19        8.72        6.17      4.14 o 
  -2   7  19       33.46       31.84      6.41 o 
  -1   7  19       41.11       40.67      6.24 o 
   0   7  19       89.66       67.74     11.98 o 
   1   7  19        6.02        0.27      3.02 o 
   2   7  19        9.46       12.49      8.30 o 
   3   7  19       34.58       39.77      6.44 o 
  -2   8  19        5.93       10.87      4.98 o 
  -1   8  19       11.79        9.30      4.95 o 
   0   8  19        6.67        7.66      4.55 o 
   1   8  19        1.38        2.57      4.28 o 
   2   8  19        0.27       -3.57      3.57 o 
   3   8  19       34.32       31.38      9.96 o 
  -2   9  19        0.01       -0.03      7.18 o 
  -1   9  19       46.21       43.00      6.48 o 
   0   9  19       16.28       22.67      5.30 o 
   1   9  19       10.36       14.02      5.30 o 
   2   9  19        0.47        0.32      4.16 o 
   3   9  19        4.35        9.90      6.98 o 
  -2  10  19        8.54       10.85      4.86 o 
  -1  10  19        3.02       -0.55      3.93 o 
   0  10  19       87.54       87.53      8.07 o 
   1  10  19       35.57       33.90      5.74 o 
   2  10  19       37.19       30.84      6.16 o 
   3  10  19       62.08       68.88     14.25 o 
  -2  11  19        7.28        8.90      6.44 o 
  -1  11  19        4.95       14.74      5.01 o 
   0  11  19       53.18       62.45      7.42 o 
   1  11  19        2.28       -0.10      2.98 o 
   2  11  19       88.04      101.86      9.68 o 
  -1  12  19       36.03       55.78     16.81 o 
   0  12  19       33.28       29.54      8.26 o 
   1  12  19       17.26       29.75      6.43 o 
   2  12  19       58.33       77.88     16.15 o 
  -1  13  19       19.91       25.45      5.94 o 
   0  13  19        7.75       11.83      4.75 o 
   1  13  19       10.01       16.70      8.31 o 
   0   1  20       30.66       24.78      6.34 o 
   1   1  20       49.16       56.00      7.94 o 
  -1   2  20       15.38       12.28      5.30 o 
   0   2  20       13.94       27.09      6.14 o 
   1   2  20        0.41        0.48      3.66 o 
   2   2  20        2.46        6.39      8.38 o 
  -1   3  20        1.33       -3.42      5.89 o 
   0   3  20       11.44        7.12      4.48 o 
   1   3  20       35.46       28.12      6.14 o 
   2   3  20        3.73        0.98      7.52 o 
  -1   4  20        1.31       10.32     14.18 o 
   0   4  20        7.54        7.09      4.44 o 
   1   4  20       13.69       15.79      7.49 o 
   2   4  20        2.46        2.81      8.10 o 
  -2   5  20       20.09        9.29      5.14 o 
  -1   5  20       22.70       18.47      5.15 o 
   0   5  20       64.66       71.69      7.93 o 
   1   5  20       14.08       13.62      4.86 o 
   2   5  20       82.60       70.80      7.99 o 
  -2   6  20        0.77        1.83      4.24 o 
  -1   6  20        1.77        5.21      3.90 o 
   0   6  20        3.25        6.98      6.25 o 
   1   6  20       28.73       19.44     10.78 o 
   2   6  20        0.28       -0.26      4.62 o 
  -2   7  20        0.04        2.12      4.35 o 
  -1   7  20       15.43       28.08      6.94 o 
   0   7  20       40.53       40.26      6.14 o 
   1   7  20       33.43       39.02      9.92 o 
   2   7  20       52.48       51.61      6.90 o 
  -2   8  20        3.31        5.37      4.58 o 
  -1   8  20        6.08        7.25      4.97 o 
   0   8  20       19.93       16.67     12.96 o 
   1   8  20        0.01        3.06      3.67 o 
   2   8  20       20.27       25.54      5.88 o 
  -1   9  20        6.85        2.41      4.06 o 
   0   9  20       31.88       47.10      8.84 o 
   1   9  20       22.63       34.91     13.19 o 
   2   9  20       13.82        9.49      4.55 o 
  -1  10  20       20.62       19.93     10.07 o 
   0  10  20       27.68       29.45      6.03 o 
   1  10  20        1.69        1.11      5.32 o 
   2  10  20       44.00       38.41      6.45 o 
  -1  11  20        8.89       15.23      7.01 o 
   0  11  20       16.61       14.17      4.87 o 
   1  11  20        0.29       17.75      8.01 o 
   2  11  20       43.36       34.50     11.42 o 
   0  12  20        0.44       -4.18      4.18 o 
   1  12  20       19.39       28.93      6.80 o 
   0   3  21       17.35       22.50      6.70 o 
   1   3  21        2.82        5.20      4.76 o 
   0   4  21        2.95        5.54      4.61 o 
   1   4  21        0.73       -3.75      4.36 o 
  -1   5  21       19.82       22.67      5.43 o 
   0   5  21        1.38       -1.60      8.74 o 
   1   5  21       19.47       15.48      5.38 o 
  -1   6  21        0.94        2.40      4.20 o 
   0   6  21        0.47        3.80      4.00 o 
   1   6  21        9.83        9.15     13.12 o 
   2   6  21        0.03       -2.46      4.19 o 
  -1   7  21      232.64      205.52     15.54 o 
   0   7  21       44.31       32.41      6.18 o 
   1   7  21       49.52       44.54      6.48 o 
   2   7  21       15.51       29.86     10.11 o 
  -1   8  21       22.51       27.14      6.31 o 
   0   8  21       39.37       43.67      7.60 o 
   1   8  21        1.97       -0.60      3.67 o 
   0   9  21       62.39       62.01      8.16 o 
   1   9  21        2.99        3.36      4.48 o 
   0  10  21        9.84       11.75      4.97 o 
   1  10  21       39.15       41.27      6.86 o 
                                                 
